# Supplementary material for: Alternative redox forms of ASNA-1 separate insulin signaling from tail-anchored protein targeting and cisplatin resistance in C. elegans
Source: Sci Rep. 2021 Apr 21;11:8678. doi: 10.1038/s41598-021-88085-y (PMC8060345; doi:10.1038/s41598-021-88085-y)
Supplement: Supplementary file 2 — Supplementary Information 2. [file 41598_2021_88085_MOESM2_ESM.xlsx]

## Sheet: Title page
	Alternative redox forms of ASNA-1 separate insulin signaling from tail-anchored protein targeting and cisplatin resistance in C. elegans
	Dorota Raj1, †, Ola Billing2, †, Agnieszka Podraza-Farhanieh1, †, Bashar Kraish1, Oskar Hemmingsson2, Gautam Kao1,* and Peter Naredi,1,3,*
	1Department of Surgery, Institute of Clinical Sciences, Sahlgrenska Academy, University of Gothenburg, SE413 45 Gothenburg, Sweden
	2Department of Surgical and Perioperative Sciences, Surgery, Umeå University, SE901 85 Umeå, Sweden
	3Department of Surgery, Sahlgrenska University Hospital, SE413 45 Gothenburg, Sweden
	†These authors contributed equally
	*Corresponding author: peter.naredi@gu.se; gautam.kao@gu.se

## Sheet: ASNA-1 interactin partners
Proteomic identification of ASNA-1 interacting partners: Co-IP MS/MS analysis of ASNA-1::GFP and GFP expressing worms after immuno precipitation with anti-GFP antibody. Table shows: accession number of detected protein from UNIPROT (Uniprot ID), protein name detected in the analysis (Protein name), molecular weight of a detected protein (MW (kDa)), percentage of the protein sequence covered by th…
			ASNA-1::GFP				GFP Control
Uniprot ID	Protein name	MW (kDa)	Coverage (%)	# Peptides	Sequence of the detected peptides	# Peptide Spectrum Matches	Coverage (%)	# Peptides	# Peptide Spectrum Matches
P30632	ASNA-1	37.5	42.11	15	VLLISTDPAHNISDAFSQK	273	-	-	-
					mTTTLESVKK
					MTTTLESVKK
					YLTDIDELYEDFHVVK
					TPTLVEGFK
					LPLLEAEVR
					mTTTLESVK
					MTTTLESVK
					SDQLEASIK
					LIDSLDFDVVVFDTAPTGHTLR
					MVDPEANK
					LIQELSK
					GGPAILQFSER
					LLQFPTLLEK
					KMNAQFK
					mVDPEANK
					mVDPEANKN
					MVDPEANKN
					WIFVGGK
					KmNAQFK
G4S708	WRB-1	21.3	21.35	3	ASEELAALEAASPSENSR	5	-	-	-
					ELHGISPTAEFAR
					SLSKPKPSPK
Q95XS2	Sec61 Beta	8.6	12.35	1	FYTEDSTGLK	1	-	-	-

## Sheet: ASNA-1 GFP (complete list) 
Uniprot ID	Description	Score	# Unique Peptides	# Peptides
P30632	ATPase asna-1 OS=Caenorhabditis elegans GN=asna-1 PE=1 SV=1 - [ASNA_CAEEL]	9976.34	15	15
O45865	Adenine Nucleotide Translocator OS=Caenorhabditis elegans GN=ant-1.1 PE=1 SV=1 - [O45865_CAEEL]	1452.15	15	15
G4S708	WRB (Human W(Tryptophan)-Rich Basic nuclear protein) homolog OS=Caenorhabditis elegans GN=wrb-1 PE=1 SV=2 - [G4S708_CAEEL]	912.717	3	3
Q20748	ATPase family AAA domain-containing protein 3 OS=Caenorhabditis elegans GN=atad-3 PE=3 SV=2 - [ATAD3_CAEEL]	821.901	16	16
P98080	Cytochrome b-c1 complex subunit 1, mitochondrial OS=Caenorhabditis elegans GN=ucr-1 PE=3 SV=2 - [UCR1_CAEEL]	743.494	10	10
P46561	ATP synthase subunit beta, mitochondrial OS=Caenorhabditis elegans GN=atp-2 PE=1 SV=2 - [ATPB_CAEEL]	721.249	9	9
Q9N4J2	Vitellogenin-3 OS=Caenorhabditis elegans GN=vit-3 PE=1 SV=1 - [VIT3_CAEEL]	683.268	4	17
O17921	Tubulin beta chain OS=Caenorhabditis elegans GN=tbb-1 PE=1 SV=1 - [O17921_CAEEL]	622.383	6	6
Q8TA83	DnaJ homolog dnj-10 OS=Caenorhabditis elegans GN=dnj-10 PE=3 SV=1 - [DNJ10_CAEEL]	534.526	6	6
Q9XWS4	Ribosomal Protein, Large subunit OS=Caenorhabditis elegans GN=rpl-30 PE=1 SV=2 - [Q9XWS4_CAEEL]	464.64	7	7
Q09657	Uncharacterized protein OS=Caenorhabditis elegans GN=CELE_ZK1320.9 PE=1 SV=1 - [Q09657_CAEEL]	462.177	6	6
Q09508	Succinate dehydrogenase [ubiquinone] flavoprotein subunit, mitochondrial OS=Caenorhabditis elegans GN=sdha-1 PE=2 SV=3 - [SDHA_CAEEL]	460.531	7	7
I2HAF8	40S ribosomal protein S6 OS=Caenorhabditis elegans GN=rps-6 PE=1 SV=1 - [I2HAF8_CAEEL]	458.694	6	6
Q18599	ACEtyl-CoA Regulator OS=Caenorhabditis elegans GN=acer-1 PE=1 SV=3 - [Q18599_CAEEL]	456.534	7	7
P09446	Heat shock 70 kDa protein A OS=Caenorhabditis elegans GN=hsp-1 PE=1 SV=2 - [HSP7A_CAEEL]	439.839	11	12
O16303	DNaJ domain (Prokaryotic heat shock protein) OS=Caenorhabditis elegans GN=dnj-19 PE=1 SV=1 - [O16303_CAEEL]	426.992	5	5
Q9U302	Polyadenylate-binding protein OS=Caenorhabditis elegans GN=pab-1 PE=1 SV=1 - [Q9U302_CAEEL]	424.955	11	11
Q17339	Female germline-specific tumor suppressor gld-1 OS=Caenorhabditis elegans GN=gld-1 PE=1 SV=1 - [GLD1_CAEEL]	424.726	8	8
Q17763	ATP synthase subunit OS=Caenorhabditis elegans GN=atp-5 PE=1 SV=2 - [Q17763_CAEEL]	401.619	8	8
Q22716	Ribosomal Protein, Large subunit OS=Caenorhabditis elegans GN=rpl-32 PE=1 SV=1 - [Q22716_CAEEL]	400.15	1	5
P17329	Glyceraldehyde-3-phosphate dehydrogenase 2 OS=Caenorhabditis elegans GN=gpd-2 PE=3 SV=2 - [G3P2_CAEEL]	352.014	2	5
Q20363	Stress-induced protein 1 OS=Caenorhabditis elegans GN=sip-1 PE=1 SV=1 - [SIP1_CAEEL]	350.344	2	2
Q8ITY9	Uncharacterized protein OS=Caenorhabditis elegans GN=CELE_R148.5 PE=1 SV=1 - [Q8ITY9_CAEEL]	345.583	8	8
O17732	Pyruvate carboxylase 1 OS=Caenorhabditis elegans GN=pyc-1 PE=1 SV=1 - [PYC1_CAEEL]	335.376	6	6
Q9N3F4	Vasa-and Belle-like Helicase OS=Caenorhabditis elegans GN=vbh-1 PE=1 SV=1 - [Q9N3F4_CAEEL]	320.517	5	5
Q19126	ATP Synthase B homolog OS=Caenorhabditis elegans GN=asb-2 PE=1 SV=1 - [Q19126_CAEEL]	307.436	7	7
Q22370	Ubiquinol-Cytochrome c oxidoReductase complex OS=Caenorhabditis elegans GN=ucr-2.2 PE=1 SV=2 - [Q22370_CAEEL]	292.13	6	6
Q22111	Methylmalonic aciduria type A homolog, mitochondrial OS=Caenorhabditis elegans GN=mmaa-1 PE=3 SV=2 - [MMAA1_CAEEL]	288.554	4	4
Q22799	Dynein light chain 1, cytoplasmic OS=Caenorhabditis elegans GN=dlc-1 PE=1 SV=1 - [DYL1_CAEEL]	286.97	1	1
Q20011	Neuropeptide-Like Protein OS=Caenorhabditis elegans GN=nlp-24 PE=1 SV=2 - [Q20011_CAEEL]	271.546	4	4
O62246	Coatomer subunit epsilon OS=Caenorhabditis elegans GN=cope-1 PE=3 SV=1 - [COPE_CAEEL]	265.729	6	6
P27639	Eukaryotic initiation factor 4A OS=Caenorhabditis elegans GN=inf-1 PE=2 SV=1 - [IF4A_CAEEL]	263.941	6	6
P40614	Phosphate carrier protein, mitochondrial OS=Caenorhabditis elegans GN=F01G4.6 PE=2 SV=1 - [MPCP_CAEEL]	257.471	5	5
O45552	ACetyl-CoA Acyltransferase 2 homolog OS=Caenorhabditis elegans GN=acaa-2 PE=1 SV=2 - [O45552_CAEEL]	254.83	2	2
Q9N538	DeHydrogenases, Short chain OS=Caenorhabditis elegans GN=dhs-9 PE=1 SV=1 - [Q9N538_CAEEL]	233.262	4	4
Q8MNT7	3-hydroxyisobutyryl-CoA hydrolase, mitochondrial OS=Caenorhabditis elegans GN=hach-1 PE=1 SV=1 - [Q8MNT7_CAEEL]	232.791	3	3
O02640	Probable malate dehydrogenase, mitochondrial OS=Caenorhabditis elegans GN=mdh-2 PE=3 SV=1 - [MDHM_CAEEL]	230.697	5	5
Q22347	Probable medium-chain specific acyl-CoA dehydrogenase 10, mitochondrial OS=Caenorhabditis elegans GN=acdh-10 PE=2 SV=1 - [ACADM_CAEEL]	217.675	5	5
O45502	DNaJ domain (Prokaryotic heat shock protein) OS=Caenorhabditis elegans GN=dnj-12 PE=1 SV=1 - [O45502_CAEEL]	212.91	5	5
Q9BKU4	Mitochondrial prohibitin complex protein 1 OS=Caenorhabditis elegans GN=phb-1 PE=1 SV=1 - [PHB1_CAEEL]	211.39	4	4
P34455	Probable aconitate hydratase, mitochondrial OS=Caenorhabditis elegans GN=aco-2 PE=3 SV=2 - [ACON_CAEEL]	201.252	4	4
W6RRU8	NOT-Like (Yeast CCR4/NOT complex component) OS=Caenorhabditis elegans GN=ntl-4 PE=1 SV=1 - [W6RRU8_CAEEL]	192.073	4	4
Q7YTG7	Uncharacterized protein OS=Caenorhabditis elegans GN=CELE_D2030.2 PE=1 SV=1 - [Q7YTG7_CAEEL]	189.843	6	6
Q22537	Uncharacterized protein OS=Caenorhabditis elegans GN=CELE_T17H7.1 PE=1 SV=1 - [Q22537_CAEEL]	178.348	2	2
Q9NLD1	HnRNP A1 homolog OS=Caenorhabditis elegans GN=hrp-2 PE=1 SV=2 - [Q9NLD1_CAEEL]	174.018	3	3
P55155	Vitellogenin-1 OS=Caenorhabditis elegans GN=vit-1 PE=1 SV=2 - [VIT1_CAEEL]	170.82	1	5
P34690	Tubulin alpha-2 chain OS=Caenorhabditis elegans GN=tba-2 PE=2 SV=1 - [TBA2_CAEEL]	170.177	5	5
Q21732	Uncharacterized protein OS=Caenorhabditis elegans GN=CELE_R04F11.2 PE=1 SV=1 - [Q21732_CAEEL]	162.924	4	4
Q18787	26S proteasome regulatory subunit 7 OS=Caenorhabditis elegans GN=rpt-1 PE=1 SV=1 - [PRS7_CAEEL]	160.854	4	4
Q5FC71	CDGSH Iron Sulfur Domain protein homolog OS=Caenorhabditis elegans GN=cisd-1 PE=1 SV=1 - [Q5FC71_CAEEL]	156.73	4	4
Q86S66	Nascent polypeptide-associated complex subunit alpha OS=Caenorhabditis elegans GN=icd-2 PE=1 SV=1 - [NACA_CAEEL]	156.5	2	2
O16517	ATP synthase subunit OS=Caenorhabditis elegans GN=atp-4 PE=1 SV=1 - [O16517_CAEEL]	152.287	3	3
Q20898	Translational repressor ifet-1 OS=Caenorhabditis elegans GN=ifet-1 PE=1 SV=2 - [IFET1_CAEEL]	149.704	3	3
P91306	C. Elegans Y-box OS=Caenorhabditis elegans GN=cey-2 PE=1 SV=1 - [P91306_CAEEL]	148.441	3	3
O17071	Probable 26S proteasome regulatory subunit 10B OS=Caenorhabditis elegans GN=rpt-4 PE=1 SV=2 - [PRS10_CAEEL]	145.094	4	4
Q9U1X9	Ribosomal protein, Large subunit, Acidic (P1) OS=Caenorhabditis elegans GN=rla-2 PE=1 SV=1 - [Q9U1X9_CAEEL]	140.82	1	1
P53588	Succinate--CoA ligase [ADP-forming] subunit beta, mitochondrial OS=Caenorhabditis elegans GN=suca-1 PE=3 SV=1 - [SUCB1_CAEEL]	139.011	3	3
Q93622	Uncharacterized protein OS=Caenorhabditis elegans GN=CELE_F28C6.8 PE=1 SV=1 - [Q93622_CAEEL]	134.81	1	1
P27420	Heat shock 70 kDa protein C OS=Caenorhabditis elegans GN=hsp-3 PE=3 SV=2 - [HSP7C_CAEEL]	133.1	3	4
Q9XTT9	Proteasome Regulatory Particle, ATPase-like OS=Caenorhabditis elegans GN=rpt-6 PE=1 SV=1 - [Q9XTT9_CAEEL]	131.359	4	5
Q09544	ATP synthase subunit delta, mitochondrial OS=Caenorhabditis elegans GN=F58F12.1 PE=1 SV=1 - [ATPD_CAEEL]	129.62	2	2
O44662	Neuropeptide-like protein 31 OS=Caenorhabditis elegans GN=nlp-31 PE=2 SV=1 - [NLP31_CAEEL]	129.521	1	2
O44134	Uncharacterized protein OS=Caenorhabditis elegans GN=C24D10.4 PE=1 SV=1 - [O44134_CAEEL]	128.87	2	2
C6KRN1	Suppressor of aph-1 OS=Caenorhabditis elegans GN=sao-1 PE=1 SV=1 - [SAO1_CAEEL]	128.738	2	2
Q17740	ALG-1 INteracting protein OS=Caenorhabditis elegans GN=ain-1 PE=1 SV=4 - [Q17740_CAEEL]	124.637	2	2
Q86NC2	NADH Ubiquinone Oxidoreductase OS=Caenorhabditis elegans GN=nuo-2 PE=1 SV=1 - [Q86NC2_CAEEL]	123.197	2	2
G5EDY2	Tryptophanyl(W) Amino-acyl tRNA Synthetase OS=Caenorhabditis elegans GN=wars-1 PE=1 SV=1 - [G5EDY2_CAEEL]	120.686	4	4
Q27888	L-lactate dehydrogenase OS=Caenorhabditis elegans GN=ldh-1 PE=2 SV=1 - [LDH_CAEEL]	116.96	4	4
Q9XWU9	Uncharacterized protein OS=Caenorhabditis elegans GN=CELE_Y37D8A.19 PE=1 SV=1 - [Q9XWU9_CAEEL]	116.15	1	1
P34654	Uncharacterized protein ZK632.9 OS=Caenorhabditis elegans GN=ZK632.9 PE=4 SV=3 - [YOT9_CAEEL]	115.365	1	1
P90860	Uncharacterized protein OS=Caenorhabditis elegans GN=CELE_F36A2.7 PE=1 SV=1 - [P90860_CAEEL]	114.533	2	2
Q86B36	Phenylalanyl Amino-acyl tRNA Synthetase OS=Caenorhabditis elegans GN=fars-1 PE=1 SV=1 - [Q86B36_CAEEL]	114.058	3	3
Q23307	Uncharacterized protein ZC412.3 OS=Caenorhabditis elegans GN=ZC412.3 PE=1 SV=1 - [YHB8_CAEEL]	113.791	2	2
G5EEH6	Isovaleryl-CoA dehydrogenase OS=Caenorhabditis elegans GN=ivd-1 PE=1 SV=1 - [G5EEH6_CAEEL]	113.767	3	3
Q09237	GYF domain-containing protein C18H9.3 OS=Caenorhabditis elegans GN=C18H9.3/C18H9.2 PE=4 SV=3 - [YQ83_CAEEL]	113.733	3	3
Q9GZH5	Proteasome Regulatory Particle, Non-ATPase-like OS=Caenorhabditis elegans GN=rpn-1 PE=1 SV=1 - [Q9GZH5_CAEEL]	113.144	6	6
A8WI68	Calcium-transporting ATPase OS=Caenorhabditis elegans GN=sca-1 PE=1 SV=1 - [A8WI68_CAEEL]	110.64	4	4
O44144	PERMeable eggshell OS=Caenorhabditis elegans GN=perm-4 PE=1 SV=2 - [O44144_CAEEL]	108.091	2	2
A7LPI4	Uncharacterized protein OS=Caenorhabditis elegans GN=lsy-22 PE=1 SV=1 - [A7LPI4_CAEEL]	107.02	2	2
P41932	14-3-3-like protein 1 OS=Caenorhabditis elegans GN=par-5 PE=1 SV=2 - [14331_CAEEL]	101.179	3	3
Q18115	26S proteasome non-ATPase regulatory subunit 1 OS=Caenorhabditis elegans GN=rpn-2 PE=3 SV=4 - [PSMD1_CAEEL]	99.4218	4	4
Q86LS6	Glycine cleavage system P protein OS=Caenorhabditis elegans GN=gldc-1 PE=1 SV=2 - [Q86LS6_CAEEL]	99.0621	2	2
Q21902	DNA replication licensing factor mcm-5 OS=Caenorhabditis elegans GN=mcm-5 PE=3 SV=1 - [MCM5_CAEEL]	98.1072	3	3
P34689	ATP-dependent RNA helicase glh-1 OS=Caenorhabditis elegans GN=glh-1 PE=1 SV=3 - [GLH1_CAEEL]	98.0551	4	4
Q09289	Proteasomal ubiquitin receptor ADRM1 homolog OS=Caenorhabditis elegans GN=C56G2.7 PE=3 SV=2 - [ADRM1_CAEEL]	96.324	5	5
Q1HB04	Aminopeptidase OS=Caenorhabditis elegans GN=CELE_T07F10.1 PE=1 SV=1 - [Q1HB04_CAEEL]	96.1032	1	1
P90795	Probable glycerol-3-phosphate dehydrogenase, mitochondrial OS=Caenorhabditis elegans GN=T25G3.4 PE=3 SV=2 - [GPDM_CAEEL]	96.0756	2	3
G5EBJ7	Fructose-1,6-BiPhosphatase OS=Caenorhabditis elegans GN=fbp-1 PE=1 SV=1 - [G5EBJ7_CAEEL]	95.3642	3	3
Q04908	26S proteasome non-ATPase regulatory subunit 3 OS=Caenorhabditis elegans GN=rpn-3 PE=1 SV=1 - [PSMD3_CAEEL]	94.3	2	2
P46502	Probable 26S proteasome regulatory subunit 6B OS=Caenorhabditis elegans GN=rpt-3 PE=3 SV=1 - [PRS6B_CAEEL]	93.38	2	3
Q23191	PUF (Pumilio/FBF) domain-containing OS=Caenorhabditis elegans GN=puf-9 PE=1 SV=2 - [Q23191_CAEEL]	92.0041	3	3
Q9U238	TRanslocon-Associated Protein OS=Caenorhabditis elegans GN=trap-4 PE=1 SV=1 - [Q9U238_CAEEL]	89.4989	2	2
Q22968	Aminomethyltransferase OS=Caenorhabditis elegans GN=gcst-1 PE=1 SV=1 - [Q22968_CAEEL]	89.4266	3	3
P90789	NADH dehydrogenase [ubiquinone] 1 beta subcomplex subunit 7 OS=Caenorhabditis elegans GN=D2030.4 PE=3 SV=1 - [NDUB7_CAEEL]	88.74	1	1
O17694	RNAi-Induced Longevity OS=Caenorhabditis elegans GN=ril-1 PE=1 SV=1 - [O17694_CAEEL]	88.109	1	1
B5BM25	Initiation Factor 4G (eIF4G) family OS=Caenorhabditis elegans GN=ifg-1 PE=1 SV=1 - [B5BM25_CAEEL]	87.28	2	2
O76577	26S proteasome non-ATPase regulatory subunit 14 OS=Caenorhabditis elegans GN=rpn-11 PE=1 SV=1 - [PSDE_CAEEL]	84.7697	2	2
Q9XVP0	40S ribosomal protein S15 OS=Caenorhabditis elegans GN=rps-15 PE=1 SV=3 - [RS15_CAEEL]	84.26	2	2
Q9N4H7	Coatomer subunit alpha OS=Caenorhabditis elegans GN=copa-1 PE=1 SV=2 - [Q9N4H7_CAEEL]	83.8	2	2
P62784	Histone H4 OS=Caenorhabditis elegans GN=his-1 PE=1 SV=2 - [H4_CAEEL]	83.0867	2	2
P34559	Probable enoyl-CoA hydratase, mitochondrial OS=Caenorhabditis elegans GN=ech-6 PE=3 SV=1 - [ECHM_CAEEL]	81.5439	4	4
G5ECM2	Deacetylase Complex Protein OS=Caenorhabditis elegans GN=dcp-66 PE=1 SV=2 - [G5ECM2_CAEEL]	81.3247	2	2
Q22781	Acyl CoA DeHydrogenase OS=Caenorhabditis elegans GN=acdh-7 PE=1 SV=2 - [Q22781_CAEEL]	81.102	1	2
O01504	60S acidic ribosomal protein P2 OS=Caenorhabditis elegans GN=C37A2.7 PE=3 SV=2 - [RLA2_CAEEL]	80.94	1	1
O16305	Calmodulin OS=Caenorhabditis elegans GN=cmd-1 PE=1 SV=3 - [CALM_CAEEL]	80.6463	2	2
O45525	Uncharacterized protein OS=Caenorhabditis elegans GN=CELE_F45H10.2 PE=1 SV=1 - [O45525_CAEEL]	80.35	1	1
G5EDV3	C. Elegans Y-box OS=Caenorhabditis elegans GN=cey-4 PE=1 SV=1 - [G5EDV3_CAEEL]	79.61	2	2
O44503	Uncharacterized protein OS=Caenorhabditis elegans GN=CELE_R02D3.1 PE=1 SV=1 - [O44503_CAEEL]	78.5143	3	3
Q9N4Y8	NADH Ubiquinone Oxidoreductase OS=Caenorhabditis elegans GN=nuo-5 PE=1 SV=1 - [Q9N4Y8_CAEEL]	78.4616	5	5
O62198	Uncharacterized protein OS=Caenorhabditis elegans GN=CELE_F32A11.1 PE=1 SV=1 - [O62198_CAEEL]	77.4582	2	2
Q20870	DAZ protein 1 OS=Caenorhabditis elegans GN=daz-1 PE=2 SV=3 - [DAZ1_CAEEL]	76.54	2	2
Q27527	Enolase OS=Caenorhabditis elegans GN=enol-1 PE=1 SV=3 - [ENO_CAEEL]	76.45	2	2
Q5H9M9	Heat Shock Protein OS=Caenorhabditis elegans GN=hsp-25 PE=1 SV=1 - [Q5H9M9_CAEEL]	73.6	2	2
O76371	Proteasome Regulatory Particle, ATPase-like OS=Caenorhabditis elegans GN=rpt-5 PE=1 SV=1 - [O76371_CAEEL]	73.2898	2	2
Q20779	Probable cytochrome c oxidase subunit 6A, mitochondrial OS=Caenorhabditis elegans GN=tag-174 PE=3 SV=1 - [COX6A_CAEEL]	73.0405	2	2
Q7JP52	Heat Shock Protein OS=Caenorhabditis elegans GN=hsp-17 PE=1 SV=1 - [Q7JP52_CAEEL]	71.94	3	3
Q7JL40	Pyruvate kinase OS=Caenorhabditis elegans GN=pyk-1 PE=1 SV=1 - [Q7JL40_CAEEL]	70.6774	2	2
Q9U2A8	60S ribosomal protein L37a OS=Caenorhabditis elegans GN=rpl-43 PE=3 SV=3 - [RL37A_CAEEL]	69.8967	2	2
Q95QM8	Glutamine-Fructose 6-phosphate AminoTransferase homolog OS=Caenorhabditis elegans GN=gfat-1 PE=1 SV=1 - [Q95QM8_CAEEL]	69.36	2	2
Q9XTI0	Probable 3-hydroxyisobutyrate dehydrogenase, mitochondrial OS=Caenorhabditis elegans GN=B0250.5 PE=3 SV=1 - [3HIDH_CAEEL]	69.3481	3	3
O76566	Uncharacterized protein OS=Caenorhabditis elegans GN=unc-96 PE=1 SV=2 - [O76566_CAEEL]	67.04	2	2
Q23449	26S proteasome non-ATPase regulatory subunit 8 OS=Caenorhabditis elegans GN=rpn-12 PE=3 SV=1 - [PSMD8_CAEEL]	66.21	2	2
P34378	39S ribosomal protein L18, mitochondrial OS=Caenorhabditis elegans GN=mrpl-18 PE=3 SV=1 - [RM18_CAEEL]	65.35	1	1
Q9N5Y2	Probable very-long-chain enoyl-CoA reductase art-1 OS=Caenorhabditis elegans GN=art-1 PE=3 SV=1 - [TECR_CAEEL]	63	1	1
B6GUQ1	Uncharacterized protein OS=Caenorhabditis elegans GN=CELE_Y51B9A.6 PE=4 SV=1 - [B6GUQ1_CAEEL]	62.7813	1	1
P47207	T-complex protein 1 subunit beta OS=Caenorhabditis elegans GN=cct-2 PE=1 SV=2 - [TCPB_CAEEL]	62.74	2	2
P48166	Ribosomal protein rpl-41 OS=Caenorhabditis elegans GN=rpl-41 PE=3 SV=2 - [RL44_CAEEL]	62.5133	2	2
P34255	Uncharacterized protein B0303.3 OS=Caenorhabditis elegans GN=B0303.3 PE=3 SV=1 - [YKA3_CAEEL]	61.3813	3	3
G5EC10	Galectin OS=Caenorhabditis elegans GN=lec-9 PE=1 SV=1 - [G5EC10_CAEEL]	61.0143	3	3
P90735	Sodium/potassium-transporting ATPase subunit alpha OS=Caenorhabditis elegans GN=eat-6 PE=1 SV=1 - [P90735_CAEEL]	60.63	2	2
O16266	Uncharacterized protein OS=Caenorhabditis elegans GN=CELE_F40A3.6 PE=1 SV=1 - [O16266_CAEEL]	59.9631	3	3
Q22230	Probable 2,4-dienoyl-CoA reductase 3 OS=Caenorhabditis elegans GN=decr-1.3 PE=3 SV=1 - [DECR_CAEEL]	59.76	1	1
Q22253	Proteasome Regulatory Particle, Non-ATPase-like OS=Caenorhabditis elegans GN=rpn-9 PE=1 SV=1 - [Q22253_CAEEL]	59.04	1	1
P90921	Probable ATP synthase subunit g 1, mitochondrial OS=Caenorhabditis elegans GN=asg-1 PE=3 SV=1 - [ATPL1_CAEEL]	58.91	1	1
G5EBW5	FErroChelatase-Like OS=Caenorhabditis elegans GN=fecl-1 PE=1 SV=1 - [G5EBW5_CAEEL]	58.67	1	1
B3GWB2	ViGiLN homolog OS=Caenorhabditis elegans GN=vgln-1 PE=1 SV=1 - [B3GWB2_CAEEL]	57.302	2	2
Q9N4Z0	L-2-hydroxyglutarate dehydrogenase, mitochondrial OS=Caenorhabditis elegans GN=Y45G12B.3 PE=3 SV=2 - [L2HDH_CAEEL]	57.29	2	2
Q9GZE9	Lipid DroPlet localized protein OS=Caenorhabditis elegans GN=ldp-1 PE=1 SV=1 - [Q9GZE9_CAEEL]	57.15	1	1
Q20938	Probable 26S proteasome regulatory subunit rpn-6.1 OS=Caenorhabditis elegans GN=rpn-6.1 PE=2 SV=2 - [PS11A_CAEEL]	56.94	1	1
P39055	Dynamin OS=Caenorhabditis elegans GN=dyn-1 PE=1 SV=3 - [DYN1_CAEEL]	53.46	2	2
Q19626	Probable V-type proton ATPase subunit B OS=Caenorhabditis elegans GN=vha-12 PE=3 SV=1 - [VATB_CAEEL]	53.36	1	1
G5EC91	DumPY: shorter than wild-type OS=Caenorhabditis elegans GN=dpy-11 PE=1 SV=1 - [G5EC91_CAEEL]	52.2	1	1
Q22020	Uncharacterized protein OS=Caenorhabditis elegans GN=CELE_R53.5 PE=1 SV=1 - [Q22020_CAEEL]	51.9321	1	1
O02482	Transcription factor unc-37 OS=Caenorhabditis elegans GN=unc-37 PE=1 SV=1 - [UNC37_CAEEL]	51.92	1	1
O17040	Very-long-chain (3R)-3-hydroxyacyl-CoA dehydratase hpo-8 OS=Caenorhabditis elegans GN=hpo-8 PE=3 SV=2 - [HACD_CAEEL]	51.32	1	1
Q19749	Dihydrolipoyllysine-residue acetyltransferase component of pyruvate dehydrogenase complex, mitochondrial OS=Caenorhabditis elegans GN=dlat-1 PE=1 SV=1 - [ODP2_CAEEL]	49.89	1	1
O01607	Acyl CoA DeHydrogenase OS=Caenorhabditis elegans GN=acdh-4 PE=3 SV=3 - [O01607_CAEEL]	49.8584	2	2
P91859	Microtubule-associated protein homolog maph-1.1 OS=Caenorhabditis elegans GN=maph-1.1 PE=1 SV=1 - [MAP11_CAEEL]	49.85	2	2
Q9BL34	Uncharacterized protein OS=Caenorhabditis elegans GN=CELE_Y71H2AM.5 PE=1 SV=1 - [Q9BL34_CAEEL]	49.14	1	1
Q19328	Tudor Staphylococcal Nuclease homolog OS=Caenorhabditis elegans GN=tsn-1 PE=1 SV=1 - [Q19328_CAEEL]	48.24	2	2
K7ZUH9	Histone H3 OS=Caenorhabditis elegans GN=his-40 PE=1 SV=1 - [K7ZUH9_CAEEL]	47.1461	1	1
Q17994	Aspartate aminotransferase OS=Caenorhabditis elegans GN=got-2.2 PE=1 SV=1 - [Q17994_CAEEL]	46.56	1	1
O18236	NADH Ubiquinone Oxidoreductase OS=Caenorhabditis elegans GN=nuo-3 PE=1 SV=1 - [O18236_CAEEL]	46.5406	2	2
Q18990	CAD protein OS=Caenorhabditis elegans GN=pyr-1 PE=1 SV=2 - [PYR1_CAEEL]	46.37	1	1
P45971	Dolichyl-diphosphooligosaccharide--protein glycosyltransferase 48 kDa subunit OS=Caenorhabditis elegans GN=ostb-1 PE=3 SV=1 - [OST48_CAEEL]	46.2	1	1
Q8IG31	PeRoxireDoXin OS=Caenorhabditis elegans GN=prdx-2 PE=1 SV=1 - [Q8IG31_CAEEL]	45.71	1	1
Q18639	DeHydrogenases, Short chain OS=Caenorhabditis elegans GN=dhs-18 PE=1 SV=1 - [Q18639_CAEEL]	45.418	2	2
Q22620	Prolyl Amino-acyl tRNA Synthetase OS=Caenorhabditis elegans GN=pars-1 PE=1 SV=1 - [Q22620_CAEEL]	45.38	1	1
Q93576	Nucleoside diphosphate kinase OS=Caenorhabditis elegans GN=ndk-1 PE=1 SV=1 - [Q93576_CAEEL]	45.09	1	1
O17915	GTP-binding nuclear protein ran-1 OS=Caenorhabditis elegans GN=ran-1 PE=1 SV=1 - [RAN_CAEEL]	44.9	1	1
G5EC86	CCCH-type zinc finger protein oma-1 OS=Caenorhabditis elegans GN=oma-1 PE=1 SV=1 - [MOE1_CAEEL]	44.24	1	1
Q9TZE4	Uncharacterized protein OS=Caenorhabditis elegans GN=CELE_W04C9.4 PE=1 SV=1 - [Q9TZE4_CAEEL]	43.56	2	2
O16297	DNA helicase OS=Caenorhabditis elegans GN=mcm-7 PE=1 SV=1 - [O16297_CAEEL]	42.88	1	1
P34563	Eukaryotic translation initiation factor 5A-1 OS=Caenorhabditis elegans GN=iff-1 PE=1 SV=1 - [IF5A1_CAEEL]	42.62	1	1
Q21153	Probable calcium-binding mitochondrial carrier K02F3.2 OS=Caenorhabditis elegans GN=K02F3.2 PE=3 SV=3 - [CMC1_CAEEL]	42.35	2	2
Q9XW17	Cytokinesis, Apoptosis, RNA-associated OS=Caenorhabditis elegans GN=car-1 PE=1 SV=1 - [Q9XW17_CAEEL]	42.12	1	1
Q9XTB5	LEM protein 2 OS=Caenorhabditis elegans GN=lem-2 PE=1 SV=1 - [LEM2_CAEEL]	42.0633	2	2
Q95YD8	Isocitrate dehydrogenase [NAD] subunit, mitochondrial OS=Caenorhabditis elegans GN=idhg-2 PE=1 SV=1 - [Q95YD8_CAEEL]	41.78	2	2
Q95XS1	TRanslocon-Associated Protein OS=Caenorhabditis elegans GN=trap-3 PE=1 SV=1 - [Q95XS1_CAEEL]	41.78	1	1
Q93714	Probable isocitrate dehydrogenase [NAD] subunit alpha, mitochondrial OS=Caenorhabditis elegans GN=idha-1 PE=3 SV=3 - [IDH3A_CAEEL]	41.41	1	1
Q18967	Eukaryotic translation initiation factor 3 subunit F OS=Caenorhabditis elegans GN=eif-3.F PE=3 SV=1 - [EIF3F_CAEEL]	41.3	1	1
Q9N5E4	Uncharacterized protein OS=Caenorhabditis elegans GN=CELE_T02H6.11 PE=1 SV=1 - [Q9N5E4_CAEEL]	40.69	1	1
Q9N3F7	Uncharacterized protein OS=Caenorhabditis elegans GN=CELE_Y53G8AR.9 PE=1 SV=1 - [Q9N3F7_CAEEL]	40.68	1	1
Q8WQG4	Chaperonin Containing TCP-1 OS=Caenorhabditis elegans GN=cct-5 PE=1 SV=1 - [Q8WQG4_CAEEL]	40.03	1	1
Q19766	Mitochondrial import receptor subunit TOM20 homolog OS=Caenorhabditis elegans GN=tomm-20 PE=1 SV=1 - [TOM20_CAEEL]	40.02	1	1
Q18040	Probable ornithine aminotransferase, mitochondrial OS=Caenorhabditis elegans GN=oatr-1 PE=3 SV=3 - [OAT_CAEEL]	39.89	1	1
H2L0I3	Lin-5 (Five) Interacting protein OS=Caenorhabditis elegans GN=lfi-1 PE=1 SV=1 - [H2L0I3_CAEEL]	39.83	1	1
Q10578	DNA-directed RNA polymerase II subunit RPB2 OS=Caenorhabditis elegans GN=rpb-2 PE=2 SV=2 - [RPB2_CAEEL]	39.77	1	1
G5EBI0	4D656 OS=Caenorhabditis elegans GN=4D656 PE=1 SV=1 - [G5EBI0_CAEEL]	39.67	1	1
Q20053	ATP Synthase B homolog OS=Caenorhabditis elegans GN=asb-1 PE=1 SV=1 - [Q20053_CAEEL]	39.41	1	1
O16368	Probable 26S proteasome regulatory subunit 4 OS=Caenorhabditis elegans GN=rpt-2 PE=3 SV=1 - [PRS4_CAEEL]	39.04	1	2
Q21917	Guanine nucleotide-binding protein alpha-7 subunit OS=Caenorhabditis elegans GN=gpa-7 PE=1 SV=1 - [GPA7_CAEEL]	38.78	1	1
A0A0K3AU58	Uncharacterized protein OS=Caenorhabditis elegans GN=mev-1 PE=1 SV=1 - [A0A0K3AU58_CAEEL]	38.57	1	1
O02220	Mitochondrial Ribosomal Protein, Large OS=Caenorhabditis elegans GN=mrpl-34 PE=1 SV=1 - [O02220_CAEEL]	38.21	1	1
Q21154	MICOS complex subunit MIC27 OS=Caenorhabditis elegans GN=moma-1 PE=2 SV=1 - [MOMA1_CAEEL]	38.12	1	1
P52015	Peptidyl-prolyl cis-trans isomerase 7 OS=Caenorhabditis elegans GN=cyn-7 PE=1 SV=2 - [CYP7_CAEEL]	37.23	1	1
O17680	Probable S-adenosylmethionine synthase 1 OS=Caenorhabditis elegans GN=sams-1 PE=1 SV=1 - [METK1_CAEEL]	36.7	1	1
H2KYS1	Heat Shock Protein OS=Caenorhabditis elegans GN=hsp-43 PE=1 SV=1 - [H2KYS1_CAEEL]	36.61	1	1
G2HK17	Uncharacterized protein OS=Caenorhabditis elegans GN=CELE_Y66D12A.8 PE=1 SV=1 - [G2HK17_CAEEL]	35.43	1	1
Q23368	Yeast SEC homolog OS=Caenorhabditis elegans GN=sec-24.2 PE=1 SV=3 - [Q23368_CAEEL]	35.1084	1	1
G3MU88	Yeast SEC homolog OS=Caenorhabditis elegans GN=sec-61 PE=1 SV=1 - [G3MU88_CAEEL]	34.8	1	1
Q7Z145	Uncharacterized protein OS=Caenorhabditis elegans GN=CELE_ZK418.9 PE=1 SV=1 - [Q7Z145_CAEEL]	34.71	1	1
P02567	Myosin-1 OS=Caenorhabditis elegans GN=myo-1 PE=1 SV=3 - [MYO1_CAEEL]	34.66	1	1
Q9N4J8	T-complex protein 1 subunit gamma OS=Caenorhabditis elegans GN=cct-3 PE=3 SV=3 - [TCPG_CAEEL]	34.27	1	1
P34575	Probable citrate synthase, mitochondrial OS=Caenorhabditis elegans GN=cts-1 PE=3 SV=1 - [CISY_CAEEL]	34.2	1	1
Q09EE7	Uncharacterized protein OS=Caenorhabditis elegans GN=nsf-1 PE=1 SV=1 - [Q09EE7_CAEEL]	34	1	1
Q9U3I0	RNA Polymerase II (B) subunit OS=Caenorhabditis elegans GN=rpb-12 PE=1 SV=1 - [Q9U3I0_CAEEL]	33.51	1	1
Q27GU1	Chromosome-Segregation and RNAi deficient OS=Caenorhabditis elegans GN=csr-1 PE=1 SV=1 - [Q27GU1_CAEEL]	33.36	1	1
Q21021	Nuclear Pore complex Protein OS=Caenorhabditis elegans GN=npp-9 PE=1 SV=2 - [Q21021_CAEEL]	33.23	1	1
Q8T3B5	Heterogeneous nuclear RibonucleoProtein (HnRNP) K homolog OS=Caenorhabditis elegans GN=hrpk-1 PE=1 SV=2 - [Q8T3B5_CAEEL]	32.88	1	1
Q23621	Glutamate dehydrogenase OS=Caenorhabditis elegans GN=gdh-1 PE=1 SV=1 - [Q23621_CAEEL]	32.86	1	1
Q20168	Probable coatomer subunit beta' OS=Caenorhabditis elegans GN=copb-2 PE=3 SV=3 - [COPB2_CAEEL]	32.73	1	1
A0A061AIX6	LSM Sm-like protein OS=Caenorhabditis elegans GN=lsm-3 PE=1 SV=1 - [A0A061AIX6_CAEEL]	32.63	1	1
Q27257	Protein dif-1 OS=Caenorhabditis elegans GN=dif-1 PE=2 SV=1 - [DIF1_CAEEL]	32.6	1	1
Q93615	Probable electron transfer flavoprotein subunit alpha, mitochondrial OS=Caenorhabditis elegans GN=F27D4.1 PE=3 SV=2 - [ETFA_CAEEL]	32.46	1	1
Q966L6	Uncharacterized protein OS=Caenorhabditis elegans GN=let-504 PE=1 SV=1 - [Q966L6_CAEEL]	32.15	1	1
H2L2J6	Prion-like-(Q/N-rich)-domain-bearing protein OS=Caenorhabditis elegans GN=pqn-27 PE=1 SV=1 - [H2L2J6_CAEEL]	32.1	1	1
Q23146	RAB family OS=Caenorhabditis elegans GN=rab-7 PE=1 SV=1 - [Q23146_CAEEL]	31.57	1	1
Q18212	Spliceosome RNA helicase DDX39B homolog OS=Caenorhabditis elegans GN=hel-1 PE=2 SV=1 - [DX39B_CAEEL]	31.23	1	1
A0A1N7SYW5	Uncharacterized protein OS=Caenorhabditis elegans GN=CELE_F43B10.1 PE=1 SV=1 - [A0A1N7SYW5_CAEEL]	30.87	1	1
D3YT72	Uncharacterized protein OS=Caenorhabditis elegans GN=B0513.4 PE=1 SV=1 - [D3YT72_CAEEL]	30.5	1	1
G5EC72	ALP/Enigma encoding OS=Caenorhabditis elegans GN=alp-1 PE=1 SV=1 - [G5EC72_CAEEL]	30.06	1	1
P09588	Histone H2A OS=Caenorhabditis elegans GN=his-3 PE=1 SV=2 - [H2A_CAEEL]	29.99	1	1
O61880	Uncharacterized protein OS=Caenorhabditis elegans GN=CELE_F59B1.2 PE=1 SV=1 - [O61880_CAEEL]	29.62	1	1
G4S035	Uncharacterized protein OS=Caenorhabditis elegans GN=CELE_K10B3.1 PE=1 SV=1 - [G4S035_CAEEL]	29.53	1	1
Q9XVT0	Ribosome biogenesis regulatory protein homolog OS=Caenorhabditis elegans GN=rrbs-1 PE=3 SV=1 - [RRS1_CAEEL]	29.29	1	1
P53014	Myosin, essential light chain OS=Caenorhabditis elegans GN=mlc-3 PE=4 SV=1 - [MLE_CAEEL]	29.24	1	1
O44517	Uncharacterized protein OS=Caenorhabditis elegans GN=CELE_F56A11.5 PE=1 SV=1 - [O44517_CAEEL]	28.93	1	1
Q09545	Succinate dehydrogenase [ubiquinone] iron-sulfur subunit, mitochondrial OS=Caenorhabditis elegans GN=sdhb-1 PE=2 SV=1 - [SDHB_CAEEL]	28.84	1	1
L8E6J9	Uncharacterized protein OS=Caenorhabditis elegans GN=CELE_T23E7.2 PE=1 SV=1 - [L8E6J9_CAEEL]	28.64	1	1
Q21351	Ras-Gtpase-activating protein SH3 (Three) domain-Binding Protein OS=Caenorhabditis elegans GN=gtbp-1 PE=1 SV=2 - [Q21351_CAEEL]	28.5	1	1
Q21138	Uncharacterized protein OS=Caenorhabditis elegans GN=CELE_K02E10.7 PE=4 SV=2 - [Q21138_CAEEL]	28.47	1	1
Q86GC2	Adenosine Deaminase acting on RNA OS=Caenorhabditis elegans GN=adr-1 PE=1 SV=1 - [Q86GC2_CAEEL]	28.32	1	1
Q20774	DNaJ domain (Prokaryotic heat shock protein) OS=Caenorhabditis elegans GN=dnj-13 PE=1 SV=1 - [Q20774_CAEEL]	28.2	1	1
Q09629	Probable adenylate kinase isoenzyme ZK673.2 OS=Caenorhabditis elegans GN=ZK673.2 PE=3 SV=1 - [KADY_CAEEL]	28.05	1	1
Q9TYK1	Probable H/ACA ribonucleoprotein complex subunit 1-like protein OS=Caenorhabditis elegans GN=Y66H1A.4 PE=3 SV=2 - [GAR1_CAEEL]	27.99	1	1
A0A061ACL3	Cysteinyl Amino-acyl tRNA Synthetase OS=Caenorhabditis elegans GN=cars-1 PE=1 SV=1 - [A0A061ACL3_CAEEL]	27.86	1	1
Q95XT5	TRanslocon-Associated Protein OS=Caenorhabditis elegans GN=trap-1 PE=1 SV=1 - [Q95XT5_CAEEL]	27.76	1	1
Q09422	Serine/threonine-protein phosphatase Pgam5, mitochondrial OS=Caenorhabditis elegans GN=pgam-5 PE=3 SV=2 - [PGAM5_CAEEL]	27.57	1	1
Q9N4A7	Protein SEC13 homolog OS=Caenorhabditis elegans GN=npp-20 PE=3 SV=1 - [SEC13_CAEEL]	27.56	1	1
O44512	Cytochrome b-c1 complex subunit Rieske, mitochondrial OS=Caenorhabditis elegans GN=isp-1 PE=1 SV=1 - [O44512_CAEEL]	27.43	1	1
O62491	DAF-16/FOXO Controlled, germline Tumor affecting OS=Caenorhabditis elegans GN=dct-12 PE=4 SV=2 - [O62491_CAEEL]	27.34	1	1
Q9N4K0	MICOS complex subunit Mic10 OS=Caenorhabditis elegans GN=F54A3.5 PE=3 SV=2 - [MIC10_CAEEL]	27.12	1	1
P31161	Superoxide dismutase [Mn] 1, mitochondrial OS=Caenorhabditis elegans GN=sod-2 PE=1 SV=1 - [SODM1_CAEEL]	27.05	1	1
N1NVB7	Receptor-type guanylate cyclase gcy-6 OS=Caenorhabditis elegans GN=gcy-6 PE=2 SV=1 - [GCY6_CAEEL]	26.86	1	1
P34375	Uncharacterized protein D2007.1 OS=Caenorhabditis elegans GN=D2007.1 PE=4 SV=1 - [YLM1_CAEEL]	26.43	1	1
P90901	Intermediate filament protein ifa-1 OS=Caenorhabditis elegans GN=ifa-1 PE=1 SV=2 - [IFA1_CAEEL]	26.17	1	1
O01572	Uncharacterized protein OS=Caenorhabditis elegans GN=CELE_F48C1.6 PE=1 SV=1 - [O01572_CAEEL]	25.66	1	1
Q7YTG2	EPS (Human endocytosis) related OS=Caenorhabditis elegans GN=eps-8 PE=1 SV=2 - [Q7YTG2_CAEEL]	24.41	1	1
E1B6W0	Uncharacterized protein OS=Caenorhabditis elegans GN=rsd-2 PE=1 SV=1 - [E1B6W0_CAEEL]	23.52	1	1
P91857	RAB family OS=Caenorhabditis elegans GN=rab-5 PE=1 SV=1 - [P91857_CAEEL]	22.05	1	1
Q8I711	Glycyl Amino-acyl tRNA Synthetase OS=Caenorhabditis elegans GN=gars-1 PE=1 SV=1 - [Q8I711_CAEEL]	21.45	1	1
Q95YF3	ATP-dependent RNA helicase cgh-1 OS=Caenorhabditis elegans GN=cgh-1 PE=1 SV=1 - [CGH1_CAEEL]	21.27	1	1
O45148	DihydroLipoamide S-SuccinylTransferase OS=Caenorhabditis elegans GN=dlst-1 PE=1 SV=2 - [O45148_CAEEL]	15.27	1	1
P53013	Elongation factor 1-alpha OS=Caenorhabditis elegans GN=eft-3 PE=3 SV=1 - [EF1A_CAEEL]	2198.05	15	15
P27604	Adenosylhomocysteinase OS=Caenorhabditis elegans GN=ahcy-1 PE=3 SV=1 - [SAHH_CAEEL]	1334.98	14	14
A0A0K3ATC0	Tyramine Beta Hydroxylase OS=Caenorhabditis elegans GN=tbh-1 PE=1 SV=1 - [A0A0K3ATC0_CAEEL]	1242.49	13	13
Q21752	Probable voltage-dependent anion-selective channel OS=Caenorhabditis elegans GN=vdac-1 PE=3 SV=2 - [VDAC_CAEEL]	1178.12	11	11
Q9XXK1	ATP synthase subunit alpha, mitochondrial OS=Caenorhabditis elegans GN=H28O16.1 PE=1 SV=1 - [ATPA_CAEEL]	1154.83	16	16
P48156	40S ribosomal protein S8 OS=Caenorhabditis elegans GN=rps-8 PE=3 SV=1 - [RS8_CAEEL]	1108.59	7	7
Q9TXP0	40S ribosomal protein S27 OS=Caenorhabditis elegans GN=rps-27 PE=1 SV=3 - [RS27_CAEEL]	954.684	3	3
P18948	Vitellogenin-6 OS=Caenorhabditis elegans GN=vit-6 PE=1 SV=5 - [VIT6_CAEEL]	864.886	19	19
Q6A8K1	Actin-4 OS=Caenorhabditis elegans GN=act-4 PE=1 SV=1 - [Q6A8K1_CAEEL]	840.221	5	9
P91283	ATP synthase subunit OS=Caenorhabditis elegans GN=atp-3 PE=1 SV=1 - [P91283_CAEEL]	815.633	11	11
O44480	60S ribosomal protein L18a OS=Caenorhabditis elegans GN=rpl-20 PE=3 SV=2 - [RL18A_CAEEL]	795.174	4	4
P47991	60S ribosomal protein L6 OS=Caenorhabditis elegans GN=rpl-6 PE=1 SV=1 - [RL6_CAEEL]	766.619	9	9
Q95XJ0	Uncharacterized protein OS=Caenorhabditis elegans GN=CELE_Y69A2AR.18 PE=1 SV=1 - [Q95XJ0_CAEEL]	730.876	10	10
P06125	Vitellogenin-5 OS=Caenorhabditis elegans GN=vit-5 PE=2 SV=2 - [VIT5_CAEEL]	729.673	2	15
Q9N3X2	40S ribosomal protein S4 OS=Caenorhabditis elegans GN=rps-4 PE=1 SV=1 - [RS4_CAEEL]	706.626	11	11
Q8WQA8	Ribosomal Protein, Small subunit OS=Caenorhabditis elegans GN=rps-20 PE=1 SV=1 - [Q8WQA8_CAEEL]	703.689	9	9
Q09607	Probable glutathione S-transferase gst-36 OS=Caenorhabditis elegans GN=gst-36 PE=3 SV=2 - [GST36_CAEEL]	676.35	10	10
O16298	Uncharacterized protein OS=Caenorhabditis elegans GN=hpo-18 PE=1 SV=1 - [O16298_CAEEL]	636.317	4	5
Q966C6	60S ribosomal protein L7a OS=Caenorhabditis elegans GN=rpl-7A PE=1 SV=3 - [RL7A_CAEEL]	631.092	10	10
P46769	40S ribosomal protein SA OS=Caenorhabditis elegans GN=rps-0 PE=1 SV=3 - [RSSA_CAEEL]	627.992	9	9
P91127	Tubulin polymerization-promoting protein homolog OS=Caenorhabditis elegans GN=tppp-1 PE=1 SV=1 - [TPPP_CAEEL]	614.972	7	7
O01869	Ribosomal Protein, Small subunit OS=Caenorhabditis elegans GN=rps-10 PE=1 SV=1 - [O01869_CAEEL]	581.85	3	3
Q9XTV4	MBF (Multiprotein bridging factor) transcriptional coactivator OS=Caenorhabditis elegans GN=mbf-1 PE=1 SV=1 - [Q9XTV4_CAEEL]	520.192	4	4
Q9XVE9	Ribosomal Protein, Large subunit OS=Caenorhabditis elegans GN=rpl-14 PE=1 SV=1 - [Q9XVE9_CAEEL]	505.322	3	3
P48152	40S ribosomal protein S3 OS=Caenorhabditis elegans GN=rps-3 PE=3 SV=1 - [RS3_CAEEL]	490.266	9	9
P91128	60S ribosomal protein L13 OS=Caenorhabditis elegans GN=rpl-13 PE=3 SV=1 - [RL13_CAEEL]	487.109	5	5
O17570	60S ribosomal protein L38 OS=Caenorhabditis elegans GN=rpl-38 PE=3 SV=2 - [RL38_CAEEL]	484.06	3	3
Q95Y04	40S ribosomal protein S28 OS=Caenorhabditis elegans GN=rps-28 PE=3 SV=1 - [RS28_CAEEL]	401.46	3	3
Q8MXR6	Homologous to Drosophila SQD (Squid) protein OS=Caenorhabditis elegans GN=sqd-1 PE=1 SV=1 - [Q8MXR6_CAEEL]	399.994	5	5
Q9XVF7	60S ribosomal protein L8 OS=Caenorhabditis elegans GN=rpl-8 PE=3 SV=1 - [RL8_CAEEL]	399.249	7	7
Q18688	Heat shock protein 90 OS=Caenorhabditis elegans GN=daf-21 PE=1 SV=1 - [HSP90_CAEEL]	397.335	8	8
P52819	60S ribosomal protein L22 OS=Caenorhabditis elegans GN=rpl-22 PE=1 SV=3 - [RL22_CAEEL]	364.818	3	3
Q9NAF9	Peptidyl-prolyl cis-trans isomerase OS=Caenorhabditis elegans GN=pinn-4 PE=1 SV=1 - [Q9NAF9_CAEEL]	364.023	3	3
O45815	ACTin OS=Caenorhabditis elegans GN=act-5 PE=1 SV=1 - [O45815_CAEEL]	362.508	3	7
Q9BKU8	MOdifier of protein AGgregation OS=Caenorhabditis elegans GN=moag-4 PE=1 SV=1 - [Q9BKU8_CAEEL]	359.198	3	3
P49180	60S ribosomal protein L35a OS=Caenorhabditis elegans GN=rpl-33 PE=1 SV=3 - [RL35A_CAEEL]	345.579	7	7
B7WN95	Ribosomal Protein, Large subunit OS=Caenorhabditis elegans GN=rpl-32 PE=1 SV=1 - [B7WN95_CAEEL]	335.69	1	5
O02056	60S ribosomal protein L4 OS=Caenorhabditis elegans GN=rpl-4 PE=1 SV=3 - [RL4_CAEEL]	326.467	5	5
Q22054	40S ribosomal protein S16 OS=Caenorhabditis elegans GN=rps-16 PE=1 SV=3 - [RS16_CAEEL]	318.614	6	6
P48162	60S ribosomal protein L23a 1 OS=Caenorhabditis elegans GN=rpl-25.1 PE=3 SV=1 - [R23A1_CAEEL]	313.087	3	4
Q20277	FIP (Fungus-Induced Protein) Related OS=Caenorhabditis elegans GN=fipr-21 PE=1 SV=1 - [Q20277_CAEEL]	309.8	3	3
G8JY38	VITellogenin structural genes (Yolk protein genes) OS=Caenorhabditis elegans GN=vit-2 PE=1 SV=1 - [G8JY38_CAEEL]	297.742	4	7
O45946	60S ribosomal protein L18 OS=Caenorhabditis elegans GN=rpl-18 PE=3 SV=1 - [RL18_CAEEL]	296.392	5	5
Q19877	40S ribosomal protein S23 OS=Caenorhabditis elegans GN=rps-23 PE=3 SV=1 - [RS23_CAEEL]	293.224	3	3
H2KYR1	VIG (Drosophila Vasa Intronic Gene) ortholog OS=Caenorhabditis elegans GN=vig-1 PE=1 SV=1 - [H2KYR1_CAEEL]	285.235	3	3
P19974	Cytochrome c 2.1 OS=Caenorhabditis elegans GN=cyc-2.1 PE=1 SV=2 - [CYC21_CAEEL]	284.235	5	5
Q23258	Uncharacterized protein OS=Caenorhabditis elegans GN=CELE_ZC373.2 PE=1 SV=2 - [Q23258_CAEEL]	282.731	3	3
P48154	40S ribosomal protein S3a OS=Caenorhabditis elegans GN=rps-1 PE=3 SV=2 - [RS3A_CAEEL]	282.649	8	8
P90889	Uncharacterized protein OS=Caenorhabditis elegans GN=CELE_F55H12.4 PE=1 SV=1 - [P90889_CAEEL]	281.061	4	4
Q20588	Translation machinery-associated protein 7 homolog OS=Caenorhabditis elegans GN=F49C12.11 PE=3 SV=1 - [TMA7_CAEEL]	277.994	4	4
O02639	60S ribosomal protein L19 OS=Caenorhabditis elegans GN=rpl-19 PE=3 SV=1 - [RL19_CAEEL]	277.474	4	4
P34539	Putative ATP synthase subunit epsilon, mitochondrial OS=Caenorhabditis elegans GN=R05D3.6 PE=3 SV=1 - [ATP5E_CAEEL]	270.005	2	3
O44664	Neuropeptide-like protein 29 OS=Caenorhabditis elegans GN=nlp-29 PE=2 SV=1 - [NLP29_CAEEL]	266.934	1	2
P04970	Glyceraldehyde-3-phosphate dehydrogenase 1 OS=Caenorhabditis elegans GN=gpd-1 PE=3 SV=1 - [G3P1_CAEEL]	265.261	1	4
Q9N4I3	Uncharacterized protein OS=Caenorhabditis elegans GN=CELE_Y71F9AL.9 PE=1 SV=1 - [Q9N4I3_CAEEL]	242.783	5	5
Q23312	40S ribosomal protein S7 OS=Caenorhabditis elegans GN=rps-7 PE=3 SV=1 - [RS7_CAEEL]	239.921	6	6
O17218	Ribosomal Protein, Small subunit OS=Caenorhabditis elegans GN=rps-22 PE=1 SV=1 - [O17218_CAEEL]	237.925	4	4
P49632	Ubiquitin-60S ribosomal protein L40 OS=Caenorhabditis elegans GN=ubq-2 PE=3 SV=2 - [RL40_CAEEL]	236.382	4	4
Q21930	60S ribosomal protein L28 OS=Caenorhabditis elegans GN=rpl-28 PE=1 SV=3 - [RL28_CAEEL]	234.543	5	5
P48150	40S ribosomal protein S14 OS=Caenorhabditis elegans GN=rps-14 PE=3 SV=1 - [RS14_CAEEL]	231.4	4	4
O01802	60S ribosomal protein L7 OS=Caenorhabditis elegans GN=rpl-7 PE=3 SV=1 - [RL7_CAEEL]	217.045	7	7
P48158	60S ribosomal protein L23 OS=Caenorhabditis elegans GN=rpl-23 PE=3 SV=1 - [RL23_CAEEL]	210.551	3	3
P49196	40S ribosomal protein S12 OS=Caenorhabditis elegans GN=rps-12 PE=3 SV=2 - [RS12_CAEEL]	208.537	3	3
P61866	60S ribosomal protein L12 OS=Caenorhabditis elegans GN=rpl-12 PE=3 SV=1 - [RL12_CAEEL]	207.723	3	3
Q18231	40S ribosomal protein S30 OS=Caenorhabditis elegans GN=rps-30 PE=1 SV=1 - [Q18231_CAEEL]	199.967	3	3
G5EFV4	HMG OS=Caenorhabditis elegans GN=hmg-1.1 PE=1 SV=1 - [G5EFV4_CAEEL]	197.623	5	5
Q20228	40S ribosomal protein S9 OS=Caenorhabditis elegans GN=rps-9 PE=3 SV=1 - [RS9_CAEEL]	192.608	5	5
Q27389	60S ribosomal protein L13a OS=Caenorhabditis elegans GN=rpl-16 PE=2 SV=1 - [RL13A_CAEEL]	192.54	5	5
Q9BKU6	Uncharacterized protein OS=Caenorhabditis elegans GN=CELE_Y37E3.8 PE=1 SV=1 - [Q9BKU6_CAEEL]	191.131	5	5
Q21215	Guanine nucleotide-binding protein subunit beta-2-like 1 OS=Caenorhabditis elegans GN=rack-1 PE=1 SV=3 - [GBLP_CAEEL]	189.37	4	4
Q18885	Transcription factor BTF3 homolog OS=Caenorhabditis elegans GN=icd-1 PE=1 SV=1 - [BTF3_CAEEL]	185.778	4	4
O18240	Ribosomal Protein, Small subunit OS=Caenorhabditis elegans GN=rps-18 PE=1 SV=1 - [O18240_CAEEL]	182.48	2	2
Q9N4I4	60S ribosomal protein L10a OS=Caenorhabditis elegans GN=rpl-10a PE=3 SV=1 - [RL10A_CAEEL]	182.28	3	3
A3QMC5	Ribosomal Protein, Large subunit OS=Caenorhabditis elegans GN=rpl-34 PE=1 SV=1 - [A3QMC5_CAEEL]	180.161	4	4
Q20647	60S ribosomal protein L23a 2 OS=Caenorhabditis elegans GN=rpl-25.2 PE=3 SV=1 - [R23A2_CAEEL]	177.637	2	3
P51403	40S ribosomal protein S2 OS=Caenorhabditis elegans GN=rps-2 PE=3 SV=1 - [RS2_CAEEL]	177.06	4	4
P29691	Elongation factor 2 OS=Caenorhabditis elegans GN=eef-2 PE=2 SV=4 - [EF2_CAEEL]	176.48	4	4
Q18359	Probable NADH dehydrogenase [ubiquinone] 1 alpha subcomplex subunit 5 OS=Caenorhabditis elegans GN=C33A12.1 PE=3 SV=1 - [NDUA5_CAEEL]	176.119	2	2
G5ECM6	Elongation factor Tu homologue OS=Caenorhabditis elegans GN=tufm-1 PE=1 SV=1 - [G5ECM6_CAEEL]	175.121	3	3
P90983	Ribosomal Protein, Small subunit OS=Caenorhabditis elegans GN=rps-29 PE=1 SV=2 - [P90983_CAEEL]	174.133	2	2
O01868	60S ribosomal protein L24 OS=Caenorhabditis elegans GN=rpl-24.1 PE=3 SV=1 - [RL24_CAEEL]	173.758	4	4
Q09533	60S ribosomal protein L10 OS=Caenorhabditis elegans GN=rpl-10 PE=3 SV=1 - [RL10_CAEEL]	173.684	4	4
Q95YC7	Uncharacterized protein OS=Caenorhabditis elegans GN=C45B2.2 PE=1 SV=1 - [Q95YC7_CAEEL]	171.653	2	2
O45499	40S ribosomal protein S26 OS=Caenorhabditis elegans GN=rps-26 PE=3 SV=1 - [RS26_CAEEL]	167.44	2	2
P34334	60S ribosomal protein L21 OS=Caenorhabditis elegans GN=rpl-21 PE=3 SV=3 - [RL21_CAEEL]	157.203	4	4
Q9BKQ9	CDGSH Iron Sulfur Domain protein homolog OS=Caenorhabditis elegans GN=cisd-3.2 PE=1 SV=1 - [Q9BKQ9_CAEEL]	149.013	2	2
Q18066	Disorganized muscle protein 1 OS=Caenorhabditis elegans GN=dim-1 PE=1 SV=3 - [DIM_CAEEL]	148.176	4	4
Q93572	60S acidic ribosomal protein P0 OS=Caenorhabditis elegans GN=rpa-0 PE=1 SV=3 - [RLA0_CAEEL]	147.84	3	3
P52821	40S ribosomal protein S25 OS=Caenorhabditis elegans GN=rps-25 PE=3 SV=1 - [RS25_CAEEL]	140.96	2	2
Q9XXR4	TransThyretin-Related family domain OS=Caenorhabditis elegans GN=ttr-24 PE=1 SV=1 - [Q9XXR4_CAEEL]	139.26	3	4
A7DT45	Uncharacterized protein OS=Caenorhabditis elegans GN=oxy-5 PE=1 SV=1 - [A7DT45_CAEEL]	139.01	2	2
O01692	40S ribosomal protein S17 OS=Caenorhabditis elegans GN=rps-17 PE=3 SV=2 - [RS17_CAEEL]	137.85	2	2
P49405	60S ribosomal protein L5 OS=Caenorhabditis elegans GN=rpl-5 PE=3 SV=1 - [RL5_CAEEL]	134.701	5	5
G5EEC0	Ribosomal Protein, Large subunit OS=Caenorhabditis elegans GN=rpl-3 PE=1 SV=1 - [G5EEC0_CAEEL]	132.824	4	4
D5MCQ9	SUPpressor OS=Caenorhabditis elegans GN=sup-26 PE=1 SV=1 - [D5MCQ9_CAEEL]	127.597	3	3
Q09517	Very-long-chain 3-oxooacyl-coA reductase let-767 OS=Caenorhabditis elegans GN=let-767 PE=1 SV=2 - [LE767_CAEEL]	125.707	2	2
Q9U332	60S ribosomal protein L31 OS=Caenorhabditis elegans GN=rpl-31 PE=3 SV=1 - [RL31_CAEEL]	118.941	1	1
Q95Y90	60S ribosomal protein L9 OS=Caenorhabditis elegans GN=rpl-9 PE=3 SV=1 - [RL9_CAEEL]	117.184	4	4
Q1XFY9	Ribosomal Protein, Small subunit OS=Caenorhabditis elegans GN=rps-24 PE=1 SV=1 - [Q1XFY9_CAEEL]	115.67	1	1
P91914	60S ribosomal protein L27 OS=Caenorhabditis elegans GN=rpl-27 PE=2 SV=1 - [RL27_CAEEL]	114.729	2	2
P37806	Protein unc-87 OS=Caenorhabditis elegans GN=unc-87 PE=1 SV=3 - [UNC87_CAEEL]	114.502	4	4
Q23050	CaLponIn-liKe proteins OS=Caenorhabditis elegans GN=clik-1 PE=1 SV=1 - [Q23050_CAEEL]	114.47	4	4
O62213	C. Elegans Y-box OS=Caenorhabditis elegans GN=cey-1 PE=1 SV=1 - [O62213_CAEEL]	108.393	3	3
P51404	40S ribosomal protein S13 OS=Caenorhabditis elegans GN=rps-13 PE=3 SV=2 - [RS13_CAEEL]	108.337	2	2
Q9N3D9	NADH Ubiquinone oxidoreductase Fe-S protein OS=Caenorhabditis elegans GN=nduf-5 PE=1 SV=1 - [Q9N3D9_CAEEL]	103.86	1	1
Q19869	60S ribosomal protein L26 OS=Caenorhabditis elegans GN=rpl-26 PE=3 SV=1 - [RL26_CAEEL]	101.14	2	2
O18650	40S ribosomal protein S19 OS=Caenorhabditis elegans GN=rps-19 PE=2 SV=1 - [RS19_CAEEL]	94.2941	3	3
Q9XXQ6	TransThyretin-Related family domain OS=Caenorhabditis elegans GN=ttr-25 PE=1 SV=1 - [Q9XXQ6_CAEEL]	90.33	1	2
P49041	40S ribosomal protein S5 OS=Caenorhabditis elegans GN=rps-5 PE=3 SV=1 - [RS5_CAEEL]	86.49	2	2
P34662	60S ribosomal protein L35 OS=Caenorhabditis elegans GN=rpl-35 PE=3 SV=1 - [RL35_CAEEL]	85.97	2	2
P34475	Tubulin gamma chain OS=Caenorhabditis elegans GN=tbg-1 PE=2 SV=1 - [TBG_CAEEL]	85.7008	2	2
Q9N3G0	Uncharacterized protein OS=Caenorhabditis elegans GN=CELE_Y53G8AR.6 PE=1 SV=1 - [Q9N3G0_CAEEL]	82.65	1	1
Q8MNU8	Protein FMC1 homolog OS=Caenorhabditis elegans GN=C29E4.12 PE=3 SV=1 - [FMC1_CAEEL]	81.94	2	2
Q21525	Uncharacterized protein OS=Caenorhabditis elegans GN=CELE_M05D6.6 PE=1 SV=1 - [Q21525_CAEEL]	78.93	1	1
Q23655	Non-specific lipid-transfer protein-like 1 OS=Caenorhabditis elegans GN=nlt-1 PE=4 SV=1 - [NLTP1_CAEEL]	78.1067	2	2
Q9BL19	60S ribosomal protein L17 OS=Caenorhabditis elegans GN=rpl-17 PE=3 SV=1 - [RL17_CAEEL]	71.76	2	2
O02267	Uncharacterized protein OS=Caenorhabditis elegans GN=CELE_F45H10.3 PE=1 SV=1 - [O02267_CAEEL]	68.49	1	1
D5MCR9	LiPid Depleted OS=Caenorhabditis elegans GN=lpd-9 PE=1 SV=1 - [D5MCR9_CAEEL]	68.47	1	1
P50093	Mitochondrial prohibitin complex protein 2 OS=Caenorhabditis elegans GN=phb-2 PE=1 SV=2 - [PHB2_CAEEL]	63.3568	3	3
Q21151	Uncharacterized protein OS=Caenorhabditis elegans GN=CELE_K02F3.9 PE=1 SV=1 - [Q21151_CAEEL]	61.0611	1	1
A0A0K3AUC0	Uncharacterized protein OS=Caenorhabditis elegans GN=lev-11 PE=1 SV=1 - [A0A0K3AUC0_CAEEL]	57.9581	1	1
Q19162	60S ribosomal protein L11-2 OS=Caenorhabditis elegans GN=rpl-11.2 PE=3 SV=1 - [RL112_CAEEL]	56.29	1	1
Q93618	Zinc finger CCCH domain-containing protein 15 homolog OS=Caenorhabditis elegans GN=F27D4.4 PE=3 SV=3 - [ZC3HF_CAEEL]	55.6	1	1
Q20206	Ribosomal Protein, Small subunit OS=Caenorhabditis elegans GN=rps-11 PE=1 SV=1 - [Q20206_CAEEL]	54.8041	1	1
P54412	Probable elongation factor 1-gamma OS=Caenorhabditis elegans GN=eef-1G PE=1 SV=1 - [EF1G_CAEEL]	53.1468	1	1
G5EEL9	HMG OS=Caenorhabditis elegans GN=hmg-11 PE=1 SV=1 - [G5EEL9_CAEEL]	51.34	1	1
O45181	Uncharacterized protein OS=Caenorhabditis elegans GN=CELE_K07H8.10 PE=1 SV=1 - [O45181_CAEEL]	49.67	1	1
Q7YWY8	Ribosomal protein OS=Caenorhabditis elegans GN=mrpl-36 PE=1 SV=1 - [Q7YWY8_CAEEL]	49	1	1
X5M911	Uncharacterized protein OS=Caenorhabditis elegans GN=C01F6.9 PE=1 SV=1 - [X5M911_CAEEL]	48.0989	1	1
Q95XS2	Protein transport protein Sec61 subunit beta OS=Caenorhabditis elegans GN=CELE_Y38F2AR.9 PE=1 SV=1 - [Q95XS2_CAEEL]	47.11	1	1
Q9TZE0	MICOS complex subunit MIC13 OS=Caenorhabditis elegans GN=CELE_W04C9.2 PE=1 SV=1 - [Q9TZE0_CAEEL]	46.93	1	1
P34496	Single-stranded DNA-binding protein, mitochondrial OS=Caenorhabditis elegans GN=mtss-1 PE=2 SV=2 - [MTSS1_CAEEL]	44.13	1	1
P49181	60S ribosomal protein L36 OS=Caenorhabditis elegans GN=rpl-36 PE=1 SV=3 - [RL36_CAEEL]	41.4	1	1
Q965Q1	Uncharacterized protein OS=Caenorhabditis elegans GN=CELE_Y22D7AL.10 PE=1 SV=1 - [Q965Q1_CAEEL]	39.83	1	1
Q21568	NHP2-like protein 1 homolog OS=Caenorhabditis elegans GN=M28.5 PE=3 SV=1 - [NH2L1_CAEEL]	36.61	1	1
P53596	Succinate--CoA ligase [ADP/GDP-forming] subunit alpha, mitochondrial OS=Caenorhabditis elegans GN=sucl-1 PE=3 SV=1 - [SUCA_CAEEL]	35.14	1	1
G5EFZ7	LiPoate Ligase OS=Caenorhabditis elegans GN=lpl-1 PE=1 SV=1 - [G5EFZ7_CAEEL]	34.89	1	1
Q9TXH9	UBX-containing protein in Nematodes OS=Caenorhabditis elegans GN=ubxn-1 PE=1 SV=1 - [Q9TXH9_CAEEL]	32.24	1	1
Q8MXD9	Uncharacterized protein OS=Caenorhabditis elegans GN=CELE_E02D9.1 PE=1 SV=1 - [Q8MXD9_CAEEL]	31.81	1	1
Q22935	Uncharacterized protein OS=Caenorhabditis elegans GN=C50E3.12 PE=1 SV=1 - [Q22935_CAEEL]	31.8075	1	1
Q95R18	ALG-1 INteracting protein OS=Caenorhabditis elegans GN=ain-2 PE=1 SV=1 - [Q95R18_CAEEL]	29.39	1	1
Q7YTR9	Uncharacterized protein OS=Caenorhabditis elegans GN=C27B7.9 PE=1 SV=1 - [Q7YTR9_CAEEL]	29.14	1	1
Q8MXI1	Ubiquinol-Cytochrome c oxidoReductase complex OS=Caenorhabditis elegans GN=ucr-11 PE=1 SV=1 - [Q8MXI1_CAEEL]	28.9	1	1
Q95PZ1	KASH (Klarsicht/ANC-1/Syne Homology) Domain Protein OS=Caenorhabditis elegans GN=kdp-1 PE=1 SV=1 - [Q95PZ1_CAEEL]	28.67	1	1
D0Z5N4	Eukaryotic translation initiation factor 2-alpha kinase gcn-2 OS=Caenorhabditis elegans GN=gcn-2 PE=1 SV=2 - [E2AKB_CAEEL]	28.47	1	1
Q22979	HIStone OS=Caenorhabditis elegans GN=his-39 PE=3 SV=2 - [Q22979_CAEEL]	27.75	1	1
Q9U2S7	Uncharacterized protein OS=Caenorhabditis elegans GN=CELE_Y116A8C.30 PE=1 SV=2 - [Q9U2S7_CAEEL]	26.61	1	1
O16518	Aldehyde dehydrogenase OS=Caenorhabditis elegans GN=alh-4 PE=1 SV=2 - [O16518_CAEEL]	24.28	1	1
Q21481	DeHydrogenases, Short chain OS=Caenorhabditis elegans GN=dhs-28 PE=1 SV=1 - [Q21481_CAEEL]	24.01	1	1
Q18248	DM (Doublesex/MAB-3) Domain family OS=Caenorhabditis elegans GN=dmd-4 PE=4 SV=2 - [Q18248_CAEEL]	21.17	1	1

## Sheet:  GFP (complete list)
Uniprot ID	Description	Score	# Unique Peptides	# Peptides
P91283	ATP synthase subunit OS=Caenorhabditis elegans GN=atp-3 PE=1 SV=1 - [P91283_CAEEL]	3432.13	14	14
O17570	60S ribosomal protein L38 OS=Caenorhabditis elegans GN=rpl-38 PE=3 SV=2 - [RL38_CAEEL]	1483.02	4	4
P91127	Tubulin polymerization-promoting protein homolog OS=Caenorhabditis elegans GN=tppp-1 PE=1 SV=1 - [TPPP_CAEEL]	1168.44	8	8
P48156	40S ribosomal protein S8 OS=Caenorhabditis elegans GN=rps-8 PE=3 SV=1 - [RS8_CAEEL]	931.338	7	7
P53013	Elongation factor 1-alpha OS=Caenorhabditis elegans GN=eft-3 PE=3 SV=1 - [EF1A_CAEEL]	883.488	11	11
O01869	Ribosomal Protein, Small subunit OS=Caenorhabditis elegans GN=rps-10 PE=1 SV=1 - [O01869_CAEEL]	829.705	4	4
Q9N3X2	40S ribosomal protein S4 OS=Caenorhabditis elegans GN=rps-4 PE=1 SV=1 - [RS4_CAEEL]	741.068	12	12
Q22235	Endoplasmin homolog OS=Caenorhabditis elegans GN=enpl-1 PE=3 SV=1 - [ENPL1_CAEEL]	700.709	6	7
Q8WQA8	Ribosomal Protein, Small subunit OS=Caenorhabditis elegans GN=rps-20 PE=1 SV=1 - [Q8WQA8_CAEEL]	643.163	5	5
Q20588	Translation machinery-associated protein 7 homolog OS=Caenorhabditis elegans GN=F49C12.11 PE=3 SV=1 - [TMA7_CAEEL]	551.585	5	5
Q966C6	60S ribosomal protein L7a OS=Caenorhabditis elegans GN=rpl-7A PE=1 SV=3 - [RL7A_CAEEL]	533.938	9	9
O45946	60S ribosomal protein L18 OS=Caenorhabditis elegans GN=rpl-18 PE=3 SV=1 - [RL18_CAEEL]	529.558	7	7
O16298	Uncharacterized protein OS=Caenorhabditis elegans GN=hpo-18 PE=1 SV=1 - [O16298_CAEEL]	525.877	3	4
P19974	Cytochrome c 2.1 OS=Caenorhabditis elegans GN=cyc-2.1 PE=1 SV=2 - [CYC21_CAEEL]	495.644	6	6
Q95Y04	40S ribosomal protein S28 OS=Caenorhabditis elegans GN=rps-28 PE=3 SV=1 - [RS28_CAEEL]	483.268	3	3
Q21930	60S ribosomal protein L28 OS=Caenorhabditis elegans GN=rpl-28 PE=1 SV=3 - [RL28_CAEEL]	474.427	6	6
Q9TXP0	40S ribosomal protein S27 OS=Caenorhabditis elegans GN=rps-27 PE=1 SV=3 - [RS27_CAEEL]	472.555	2	2
I2HAJ2	Ribosomal Protein, Large subunit OS=Caenorhabditis elegans GN=rpl-30 PE=1 SV=1 - [I2HAJ2_CAEEL]	457.075	4	4
P47991	60S ribosomal protein L6 OS=Caenorhabditis elegans GN=rpl-6 PE=1 SV=1 - [RL6_CAEEL]	446.588	9	9
Q6A8K1	Actin-4 OS=Caenorhabditis elegans GN=act-4 PE=1 SV=1 - [Q6A8K1_CAEEL]	437.688	5	6
O44480	60S ribosomal protein L18a OS=Caenorhabditis elegans GN=rpl-20 PE=3 SV=2 - [RL18A_CAEEL]	426.407	3	3
G5EFV4	HMG OS=Caenorhabditis elegans GN=hmg-1.1 PE=1 SV=1 - [G5EFV4_CAEEL]	426.277	4	4
Q9XVF7	60S ribosomal protein L8 OS=Caenorhabditis elegans GN=rpl-8 PE=3 SV=1 - [RL8_CAEEL]	406.32	4	4
Q9BKU8	MOdifier of protein AGgregation OS=Caenorhabditis elegans GN=moag-4 PE=1 SV=1 - [Q9BKU8_CAEEL]	365.461	2	2
P48154	40S ribosomal protein S3a OS=Caenorhabditis elegans GN=rps-1 PE=3 SV=2 - [RS3A_CAEEL]	337.086	6	6
B7WN95	Ribosomal Protein, Large subunit OS=Caenorhabditis elegans GN=rpl-32 PE=1 SV=1 - [B7WN95_CAEEL]	326.825	4	4
Q9XTV4	MBF (Multiprotein bridging factor) transcriptional coactivator OS=Caenorhabditis elegans GN=mbf-1 PE=1 SV=1 - [Q9XTV4_CAEEL]	309.65	3	3
Q95Y90	60S ribosomal protein L9 OS=Caenorhabditis elegans GN=rpl-9 PE=3 SV=1 - [RL9_CAEEL]	284.27	6	6
Q9XVE9	Ribosomal Protein, Large subunit OS=Caenorhabditis elegans GN=rpl-14 PE=1 SV=1 - [Q9XVE9_CAEEL]	280.655	2	2
O18650	40S ribosomal protein S19 OS=Caenorhabditis elegans GN=rps-19 PE=2 SV=1 - [RS19_CAEEL]	275.261	6	6
Q20647	60S ribosomal protein L23a 2 OS=Caenorhabditis elegans GN=rpl-25.2 PE=3 SV=1 - [R23A2_CAEEL]	274.425	2	3
Q20277	FIP (Fungus-Induced Protein) Related OS=Caenorhabditis elegans GN=fipr-21 PE=1 SV=1 - [Q20277_CAEEL]	266.81	2	2
P48152	40S ribosomal protein S3 OS=Caenorhabditis elegans GN=rps-3 PE=3 SV=1 - [RS3_CAEEL]	260.163	8	8
O17218	Ribosomal Protein, Small subunit OS=Caenorhabditis elegans GN=rps-22 PE=1 SV=1 - [O17218_CAEEL]	258.65	3	3
P34539	Putative ATP synthase subunit epsilon, mitochondrial OS=Caenorhabditis elegans GN=R05D3.6 PE=3 SV=1 - [ATP5E_CAEEL]	256.533	1	2
Q22054	40S ribosomal protein S16 OS=Caenorhabditis elegans GN=rps-16 PE=1 SV=3 - [RS16_CAEEL]	232.176	5	5
Q95XJ0	Uncharacterized protein OS=Caenorhabditis elegans GN=CELE_Y69A2AR.18 PE=1 SV=1 - [Q95XJ0_CAEEL]	229.746	6	6
P91128	60S ribosomal protein L13 OS=Caenorhabditis elegans GN=rpl-13 PE=3 SV=1 - [RL13_CAEEL]	229.38	6	6
Q23312	40S ribosomal protein S7 OS=Caenorhabditis elegans GN=rps-7 PE=3 SV=1 - [RS7_CAEEL]	226.2	6	6
Q09607	Probable glutathione S-transferase gst-36 OS=Caenorhabditis elegans GN=gst-36 PE=3 SV=2 - [GST36_CAEEL]	221.918	3	3
O02056	60S ribosomal protein L4 OS=Caenorhabditis elegans GN=rpl-4 PE=1 SV=3 - [RL4_CAEEL]	219.394	3	3
Q9N4I3	Uncharacterized protein OS=Caenorhabditis elegans GN=CELE_Y71F9AL.9 PE=1 SV=1 - [Q9N4I3_CAEEL]	217.007	4	4
P52819	60S ribosomal protein L22 OS=Caenorhabditis elegans GN=rpl-22 PE=1 SV=3 - [RL22_CAEEL]	214.45	3	3
O02639	60S ribosomal protein L19 OS=Caenorhabditis elegans GN=rpl-19 PE=3 SV=1 - [RL19_CAEEL]	199.468	4	4
Q9NAF9	Peptidyl-prolyl cis-trans isomerase OS=Caenorhabditis elegans GN=pinn-4 PE=1 SV=1 - [Q9NAF9_CAEEL]	198.529	3	3
O01692	40S ribosomal protein S17 OS=Caenorhabditis elegans GN=rps-17 PE=3 SV=2 - [RS17_CAEEL]	197.98	3	3
O01802	60S ribosomal protein L7 OS=Caenorhabditis elegans GN=rpl-7 PE=3 SV=1 - [RL7_CAEEL]	194.24	4	4
Q86CZ9	Adenine Nucleotide Translocator OS=Caenorhabditis elegans GN=ant-1.1 PE=1 SV=1 - [Q86CZ9_CAEEL]	186.116	3	3
Q23655	Non-specific lipid-transfer protein-like 1 OS=Caenorhabditis elegans GN=nlt-1 PE=4 SV=1 - [NLTP1_CAEEL]	184.067	3	3
Q9XXR4	TransThyretin-Related family domain OS=Caenorhabditis elegans GN=ttr-24 PE=1 SV=1 - [Q9XXR4_CAEEL]	180.99	4	5
Q18885	Transcription factor BTF3 homolog OS=Caenorhabditis elegans GN=icd-1 PE=1 SV=1 - [BTF3_CAEEL]	179.165	3	3
Q9N4I4	60S ribosomal protein L10a OS=Caenorhabditis elegans GN=rpl-10a PE=3 SV=1 - [RL10A_CAEEL]	179.133	3	3
Q27389	60S ribosomal protein L13a OS=Caenorhabditis elegans GN=rpl-16 PE=2 SV=1 - [RL13A_CAEEL]	177.554	4	4
P48158	60S ribosomal protein L23 OS=Caenorhabditis elegans GN=rpl-23 PE=3 SV=1 - [RL23_CAEEL]	176.889	3	3
P48162	60S ribosomal protein L23a 1 OS=Caenorhabditis elegans GN=rpl-25.1 PE=3 SV=1 - [R23A1_CAEEL]	175.995	2	3
P18947	Vitellogenin-4 OS=Caenorhabditis elegans GN=vit-4 PE=1 SV=3 - [VIT4_CAEEL]	173.67	2	4
O45499	40S ribosomal protein S26 OS=Caenorhabditis elegans GN=rps-26 PE=3 SV=1 - [RS26_CAEEL]	173.07	2	2
P52821	40S ribosomal protein S25 OS=Caenorhabditis elegans GN=rps-25 PE=3 SV=1 - [RS25_CAEEL]	172.95	2	2
Q7K797	PolyA Binding protein OS=Caenorhabditis elegans GN=pab-1 PE=1 SV=1 - [Q7K797_CAEEL]	171.811	2	2
O44664	Neuropeptide-like protein 29 OS=Caenorhabditis elegans GN=nlp-29 PE=2 SV=1 - [NLP29_CAEEL]	165.788	2	2
H2KYR1	VIG (Drosophila Vasa Intronic Gene) ortholog OS=Caenorhabditis elegans GN=vig-1 PE=1 SV=1 - [H2KYR1_CAEEL]	163.953	2	2
G8JY38	VITellogenin structural genes (Yolk protein genes) OS=Caenorhabditis elegans GN=vit-2 PE=1 SV=1 - [G8JY38_CAEEL]	155.851	3	3
Q9BKQ9	CDGSH Iron Sulfur Domain protein homolog OS=Caenorhabditis elegans GN=cisd-3.2 PE=1 SV=1 - [Q9BKQ9_CAEEL]	155.38	2	2
Q9U332	60S ribosomal protein L31 OS=Caenorhabditis elegans GN=rpl-31 PE=3 SV=1 - [RL31_CAEEL]	154.65	1	1
P18948	Vitellogenin-6 OS=Caenorhabditis elegans GN=vit-6 PE=1 SV=5 - [VIT6_CAEEL]	153.75	2	2
Q1XFY9	Ribosomal Protein, Small subunit OS=Caenorhabditis elegans GN=rps-24 PE=1 SV=1 - [Q1XFY9_CAEEL]	153.653	2	2
P48150	40S ribosomal protein S14 OS=Caenorhabditis elegans GN=rps-14 PE=3 SV=1 - [RS14_CAEEL]	149.035	3	3
O01868	60S ribosomal protein L24 OS=Caenorhabditis elegans GN=rpl-24.1 PE=3 SV=1 - [RL24_CAEEL]	148.052	2	2
Q19877	40S ribosomal protein S23 OS=Caenorhabditis elegans GN=rps-23 PE=3 SV=1 - [RS23_CAEEL]	147.812	2	2
Q20228	40S ribosomal protein S9 OS=Caenorhabditis elegans GN=rps-9 PE=3 SV=1 - [RS9_CAEEL]	147.18	4	4
P06125	Vitellogenin-5 OS=Caenorhabditis elegans GN=vit-5 PE=2 SV=2 - [VIT5_CAEEL]	142.532	1	3
O44133	Uncharacterized protein OS=Caenorhabditis elegans GN=C24D10.6 PE=1 SV=1 - [O44133_CAEEL]	137.141	3	3
Q09533	60S ribosomal protein L10 OS=Caenorhabditis elegans GN=rpl-10 PE=3 SV=1 - [RL10_CAEEL]	134.629	2	2
Q9BKU6	Uncharacterized protein OS=Caenorhabditis elegans GN=CELE_Y37E3.8 PE=1 SV=1 - [Q9BKU6_CAEEL]	133.37	2	2
Q19869	60S ribosomal protein L26 OS=Caenorhabditis elegans GN=rpl-26 PE=3 SV=1 - [RL26_CAEEL]	133.32	2	2
P90889	Uncharacterized protein OS=Caenorhabditis elegans GN=CELE_F55H12.4 PE=1 SV=1 - [P90889_CAEEL]	124.98	4	4
Q18231	40S ribosomal protein S30 OS=Caenorhabditis elegans GN=rps-30 PE=1 SV=1 - [Q18231_CAEEL]	124.237	1	1
P51404	40S ribosomal protein S13 OS=Caenorhabditis elegans GN=rps-13 PE=3 SV=2 - [RS13_CAEEL]	123.617	2	2
I2HAF9	Ribosomal Protein, Small subunit OS=Caenorhabditis elegans GN=rps-6 PE=1 SV=1 - [I2HAF9_CAEEL]	121.933	2	2
Q9XXQ6	TransThyretin-Related family domain OS=Caenorhabditis elegans GN=ttr-25 PE=1 SV=1 - [Q9XXQ6_CAEEL]	120.789	1	2
A3QMC5	Ribosomal Protein, Large subunit OS=Caenorhabditis elegans GN=rpl-34 PE=1 SV=1 - [A3QMC5_CAEEL]	113.657	3	3
Q9XXK1	ATP synthase subunit alpha, mitochondrial OS=Caenorhabditis elegans GN=H28O16.1 PE=1 SV=1 - [ATPA_CAEEL]	112.251	4	4
O62213	C. Elegans Y-box OS=Caenorhabditis elegans GN=cey-1 PE=1 SV=1 - [O62213_CAEEL]	111.773	2	2
Q8MXR6	Homologous to Drosophila SQD (Squid) protein OS=Caenorhabditis elegans GN=sqd-1 PE=1 SV=1 - [Q8MXR6_CAEEL]	109.408	2	2
P61866	60S ribosomal protein L12 OS=Caenorhabditis elegans GN=rpl-12 PE=3 SV=1 - [RL12_CAEEL]	105.72	2	2
A7DT45	Uncharacterized protein OS=Caenorhabditis elegans GN=oxy-5 PE=1 SV=1 - [A7DT45_CAEEL]	103.7	2	2
Q8MNU8	Protein FMC1 homolog OS=Caenorhabditis elegans GN=C29E4.12 PE=3 SV=1 - [FMC1_CAEEL]	102.21	1	1
O18240	Ribosomal Protein, Small subunit OS=Caenorhabditis elegans GN=rps-18 PE=1 SV=1 - [O18240_CAEEL]	100.32	2	2
P51403	40S ribosomal protein S2 OS=Caenorhabditis elegans GN=rps-2 PE=3 SV=1 - [RS2_CAEEL]	99.719	3	3
Q93618	Zinc finger CCCH domain-containing protein 15 homolog OS=Caenorhabditis elegans GN=F27D4.4 PE=3 SV=3 - [ZC3HF_CAEEL]	97.4333	1	1
A0A0K3ATC0	Tyramine Beta Hydroxylase OS=Caenorhabditis elegans GN=tbh-1 PE=1 SV=1 - [A0A0K3ATC0_CAEEL]	97.09	1	1
Q21151	Uncharacterized protein OS=Caenorhabditis elegans GN=CELE_K02F3.9 PE=1 SV=1 - [Q21151_CAEEL]	94.3327	1	1
G5EEC0	Ribosomal Protein, Large subunit OS=Caenorhabditis elegans GN=rpl-3 PE=1 SV=1 - [G5EEC0_CAEEL]	94.0224	3	3
P49041	40S ribosomal protein S5 OS=Caenorhabditis elegans GN=rps-5 PE=3 SV=1 - [RS5_CAEEL]	91.59	2	2
P49180	60S ribosomal protein L35a OS=Caenorhabditis elegans GN=rpl-33 PE=1 SV=3 - [RL35A_CAEEL]	90.1693	3	3
P29691	Elongation factor 2 OS=Caenorhabditis elegans GN=eef-2 PE=2 SV=4 - [EF2_CAEEL]	86.3058	2	2
P49405	60S ribosomal protein L5 OS=Caenorhabditis elegans GN=rpl-5 PE=3 SV=1 - [RL5_CAEEL]	85.8444	2	2
P49181	60S ribosomal protein L36 OS=Caenorhabditis elegans GN=rpl-36 PE=1 SV=3 - [RL36_CAEEL]	85.2699	2	2
P34334	60S ribosomal protein L21 OS=Caenorhabditis elegans GN=rpl-21 PE=3 SV=3 - [RL21_CAEEL]	84.8069	3	3
Q20206	Ribosomal Protein, Small subunit OS=Caenorhabditis elegans GN=rps-11 PE=1 SV=1 - [Q20206_CAEEL]	80.8748	2	2
Q18066	Disorganized muscle protein 1 OS=Caenorhabditis elegans GN=dim-1 PE=1 SV=3 - [DIM_CAEEL]	76.3837	2	2
Q22979	HIStone OS=Caenorhabditis elegans GN=his-39 PE=3 SV=2 - [Q22979_CAEEL]	75.1933	2	2
P37806	Protein unc-87 OS=Caenorhabditis elegans GN=unc-87 PE=1 SV=3 - [UNC87_CAEEL]	73.47	1	1
O02267	Uncharacterized protein OS=Caenorhabditis elegans GN=CELE_F45H10.3 PE=1 SV=1 - [O02267_CAEEL]	72.6433	2	2
P90983	Ribosomal Protein, Small subunit OS=Caenorhabditis elegans GN=rps-29 PE=1 SV=2 - [P90983_CAEEL]	72.5967	2	2
P34496	Single-stranded DNA-binding protein, mitochondrial OS=Caenorhabditis elegans GN=mtss-1 PE=2 SV=2 - [MTSS1_CAEEL]	71.17	1	1
O45815	ACTin OS=Caenorhabditis elegans GN=act-5 PE=1 SV=1 - [O45815_CAEEL]	69.6	1	2
P49196	40S ribosomal protein S12 OS=Caenorhabditis elegans GN=rps-12 PE=3 SV=2 - [RS12_CAEEL]	66.79	1	1
P54412	Probable elongation factor 1-gamma OS=Caenorhabditis elegans GN=eef-1G PE=1 SV=1 - [EF1G_CAEEL]	61.8867	1	1
Q23050	CaLponIn-liKe proteins OS=Caenorhabditis elegans GN=clik-1 PE=1 SV=1 - [Q23050_CAEEL]	61.66	2	2
Q7YTR9	Uncharacterized protein OS=Caenorhabditis elegans GN=C27B7.9 PE=1 SV=1 - [Q7YTR9_CAEEL]	60.59	2	2
Q23258	Uncharacterized protein OS=Caenorhabditis elegans GN=CELE_ZC373.2 PE=1 SV=2 - [Q23258_CAEEL]	60.17	1	1
O45346	Uncharacterized protein OS=Caenorhabditis elegans GN=osm-11 PE=1 SV=1 - [O45346_CAEEL]	57.55	1	1
Q18688	Heat shock protein 90 OS=Caenorhabditis elegans GN=daf-21 PE=1 SV=1 - [HSP90_CAEEL]	56.97	1	2
Q20310	Uncharacterized protein OS=Caenorhabditis elegans GN=CELE_F42A10.5 PE=1 SV=1 - [Q20310_CAEEL]	56.04	2	2
G5EEL9	HMG OS=Caenorhabditis elegans GN=hmg-11 PE=1 SV=1 - [G5EEL9_CAEEL]	52.88	1	1
Q09517	Very-long-chain 3-oxooacyl-coA reductase let-767 OS=Caenorhabditis elegans GN=let-767 PE=1 SV=2 - [LE767_CAEEL]	50.86	1	1
Q8MXD9	Uncharacterized protein OS=Caenorhabditis elegans GN=CELE_E02D9.1 PE=1 SV=1 - [Q8MXD9_CAEEL]	49.03	1	1
V6CKR1	Inhibitor of Cell Death OS=Caenorhabditis elegans GN=icd-2 PE=1 SV=1 - [V6CKR1_CAEEL]	48.89	1	1
Q9U3L4	Uncharacterized protein OS=Caenorhabditis elegans GN=C47B2.9 PE=1 SV=2 - [Q9U3L4_CAEEL]	47.83	1	1
Q23315	Glutamyl(E) Amino-acyl tRNA Synthetase OS=Caenorhabditis elegans GN=ears-1 PE=1 SV=1 - [Q23315_CAEEL]	46.77	1	1
Q19162	60S ribosomal protein L11-2 OS=Caenorhabditis elegans GN=rpl-11.2 PE=3 SV=1 - [RL112_CAEEL]	46.24	1	1
P34662	60S ribosomal protein L35 OS=Caenorhabditis elegans GN=rpl-35 PE=3 SV=1 - [RL35_CAEEL]	45.72	1	1
P37165	Ubiquitin-like protein 1-40S ribosomal protein S27a OS=Caenorhabditis elegans GN=ubl-1 PE=1 SV=2 - [RS27A_CAEEL]	45.05	1	1
Q9N3D9	NADH Ubiquinone oxidoreductase Fe-S protein OS=Caenorhabditis elegans GN=nduf-5 PE=1 SV=1 - [Q9N3D9_CAEEL]	44.06	1	1
Q9TXI4	Uncharacterized protein OS=Caenorhabditis elegans GN=CELE_F23C8.5 PE=1 SV=2 - [Q9TXI4_CAEEL]	43.77	1	1
Q9GP94	MLP/CRP family (Muscle LIM Protein/Cysteine-rich Protein) OS=Caenorhabditis elegans GN=mlp-1 PE=1 SV=2 - [Q9GP94_CAEEL]	43.77	1	1
Q9BL19	60S ribosomal protein L17 OS=Caenorhabditis elegans GN=rpl-17 PE=3 SV=1 - [RL17_CAEEL]	42.66	1	1
X5M911	Uncharacterized protein OS=Caenorhabditis elegans GN=C01F6.9 PE=1 SV=1 - [X5M911_CAEEL]	42.3293	1	1
O45181	Uncharacterized protein OS=Caenorhabditis elegans GN=CELE_K07H8.10 PE=1 SV=1 - [O45181_CAEEL]	41.6	1	1
G5ECM6	Elongation factor Tu homologue OS=Caenorhabditis elegans GN=tufm-1 PE=1 SV=1 - [G5ECM6_CAEEL]	41.12	1	1
P27604	Adenosylhomocysteinase OS=Caenorhabditis elegans GN=ahcy-1 PE=3 SV=1 - [SAHH_CAEEL]	39.74	2	2
Q9U2S7	Uncharacterized protein OS=Caenorhabditis elegans GN=CELE_Y116A8C.30 PE=1 SV=2 - [Q9U2S7_CAEEL]	39.48	1	1
Q9TZE0	MICOS complex subunit MIC13 OS=Caenorhabditis elegans GN=CELE_W04C9.2 PE=1 SV=1 - [Q9TZE0_CAEEL]	38.44	1	1
Q21215	Guanine nucleotide-binding protein subunit beta-2-like 1 OS=Caenorhabditis elegans GN=rack-1 PE=1 SV=3 - [GBLP_CAEEL]	38.39	1	1
P50093	Mitochondrial prohibitin complex protein 2 OS=Caenorhabditis elegans GN=phb-2 PE=1 SV=2 - [PHB2_CAEEL]	37.57	1	1
Q9GYF1	Troponin I 2 OS=Caenorhabditis elegans GN=unc-27 PE=2 SV=2 - [TNNI2_CAEEL]	36.78	1	1
Q18359	Probable NADH dehydrogenase [ubiquinone] 1 alpha subcomplex subunit 5 OS=Caenorhabditis elegans GN=C33A12.1 PE=3 SV=1 - [NDUA5_CAEEL]	36.44	1	1
Q95YC7	Uncharacterized protein OS=Caenorhabditis elegans GN=C45B2.2 PE=1 SV=1 - [Q95YC7_CAEEL]	36.19	1	1
O44145	PERMeable eggshell OS=Caenorhabditis elegans GN=perm-2 PE=1 SV=2 - [O44145_CAEEL]	36.17	2	2
P91914	60S ribosomal protein L27 OS=Caenorhabditis elegans GN=rpl-27 PE=2 SV=1 - [RL27_CAEEL]	36.15	1	1
O61977	TransThyretin-Related family domain OS=Caenorhabditis elegans GN=ttr-47 PE=1 SV=1 - [O61977_CAEEL]	36.02	1	1
P34475	Tubulin gamma chain OS=Caenorhabditis elegans GN=tbg-1 PE=2 SV=1 - [TBG_CAEEL]	35.5	1	1
Q21568	NHP2-like protein 1 homolog OS=Caenorhabditis elegans GN=M28.5 PE=3 SV=1 - [NH2L1_CAEEL]	35.2	1	1
Q23202	Ribosome maturation protein SBDS OS=Caenorhabditis elegans GN=sbds-1 PE=3 SV=2 - [SBDS_CAEEL]	34.49	1	1
D5MCQ9	SUPpressor OS=Caenorhabditis elegans GN=sup-26 PE=1 SV=1 - [D5MCQ9_CAEEL]	34.49	1	1
P46769	40S ribosomal protein SA OS=Caenorhabditis elegans GN=rps-0 PE=1 SV=3 - [RSSA_CAEEL]	34.25	1	1
A0A0K3AUC0	Uncharacterized protein OS=Caenorhabditis elegans GN=lev-11 PE=1 SV=1 - [A0A0K3AUC0_CAEEL]	34.02	1	1
Q21481	DeHydrogenases, Short chain OS=Caenorhabditis elegans GN=dhs-28 PE=1 SV=1 - [Q21481_CAEEL]	33.76	1	1
Q22037	Heterogeneous nuclear ribonucleoprotein A1 OS=Caenorhabditis elegans GN=hrp-1 PE=1 SV=1 - [ROA1_CAEEL]	33.03	1	1
Q93572	60S acidic ribosomal protein P0 OS=Caenorhabditis elegans GN=rpa-0 PE=1 SV=3 - [RLA0_CAEEL]	32.31	1	1
Q10009	Uncharacterized protein T19C3.3 OS=Caenorhabditis elegans GN=T19C3.3 PE=4 SV=2 - [YSV3_CAEEL]	31.67	1	1
Q18248	DM (Doublesex/MAB-3) Domain family OS=Caenorhabditis elegans GN=dmd-4 PE=4 SV=2 - [Q18248_CAEEL]	31.19	1	1
Q9TXH9	UBX-containing protein in Nematodes OS=Caenorhabditis elegans GN=ubxn-1 PE=1 SV=1 - [Q9TXH9_CAEEL]	30.78	1	1
P34706	Zinc finger protein sdc-3 OS=Caenorhabditis elegans GN=sdc-3 PE=1 SV=2 - [SDC3_CAEEL]	30.69	1	1
G5ECC8	Uncharacterized protein OS=Caenorhabditis elegans GN=CELE_K01G5.8 PE=1 SV=1 - [G5ECC8_CAEEL]	30.69	1	1
D0Z5N4	Eukaryotic translation initiation factor 2-alpha kinase gcn-2 OS=Caenorhabditis elegans GN=gcn-2 PE=1 SV=2 - [E2AKB_CAEEL]	30.17	1	1
P53596	Succinate--CoA ligase [ADP/GDP-forming] subunit alpha, mitochondrial OS=Caenorhabditis elegans GN=sucl-1 PE=3 SV=1 - [SUCA_CAEEL]	29.4	1	1
Q93185	Uncharacterized protein OS=Caenorhabditis elegans GN=C02F4.4 PE=1 SV=1 - [Q93185_CAEEL]	29.12	1	1
Q9N3G0	Uncharacterized protein OS=Caenorhabditis elegans GN=CELE_Y53G8AR.6 PE=1 SV=1 - [Q9N3G0_CAEEL]	28.46	1	1
H2KZG8	NeMiTiN (Neuronal enriched MAP interacting protein) homolog OS=Caenorhabditis elegans GN=nmtn-1 PE=4 SV=1 - [H2KZG8_CAEEL]	27.57	1	1
Q22053	rRNA 2'-O-methyltransferase fibrillarin OS=Caenorhabditis elegans GN=fib-1 PE=3 SV=1 - [FBRL_CAEEL]	27.45	1	1
Q8I4A5	Galectin OS=Caenorhabditis elegans GN=lec-3 PE=1 SV=1 - [Q8I4A5_CAEEL]	27.21	1	1
Q95R18	ALG-1 INteracting protein OS=Caenorhabditis elegans GN=ain-2 PE=1 SV=1 - [Q95R18_CAEEL]	27.03	1	1
Q21752	Probable voltage-dependent anion-selective channel OS=Caenorhabditis elegans GN=vdac-1 PE=3 SV=2 - [VDAC_CAEEL]	26.76	1	1
Q965Q1	Uncharacterized protein OS=Caenorhabditis elegans GN=CELE_Y22D7AL.10 PE=1 SV=1 - [Q965Q1_CAEEL]	26.71	1	1
Q7KWZ2	Uncharacterized protein OS=Caenorhabditis elegans GN=CELE_Y82E9BR.22 PE=1 SV=2 - [Q7KWZ2_CAEEL]	26.49	1	1
P04970	Glyceraldehyde-3-phosphate dehydrogenase 1 OS=Caenorhabditis elegans GN=gpd-1 PE=3 SV=1 - [G3P1_CAEEL]	26.47	1	1
Q95XH0	Uncharacterized protein OS=Caenorhabditis elegans GN=CELE_Y69A2AR.28 PE=1 SV=1 - [Q95XH0_CAEEL]	26.35	1	1
G5EFZ7	LiPoate Ligase OS=Caenorhabditis elegans GN=lpl-1 PE=1 SV=1 - [G5EFZ7_CAEEL]	26.13	1	1
O45226	60S ribosomal protein L29 OS=Caenorhabditis elegans GN=rpl-29 PE=1 SV=1 - [O45226_CAEEL]	25.44	1	1
G5ED07	Protein disulfide-isomerase OS=Caenorhabditis elegans GN=pdi-3 PE=1 SV=1 - [G5ED07_CAEEL]	25.43	1	1
G4S034	SPeCtrin OS=Caenorhabditis elegans GN=spc-1 PE=1 SV=2 - [G4S034_CAEEL]	25.11	1	1
Q22935	Uncharacterized protein OS=Caenorhabditis elegans GN=C50E3.12 PE=1 SV=1 - [Q22935_CAEEL]	24.03	1	1
Q7YWY8	Ribosomal protein OS=Caenorhabditis elegans GN=mrpl-36 PE=1 SV=1 - [Q7YWY8_CAEEL]	23.55	1	1
Q17561	Ref/ALY RNA export adaptor family OS=Caenorhabditis elegans GN=aly-1 PE=1 SV=1 - [Q17561_CAEEL]	22.96	1	1
Q23647	Uncharacterized protein OS=Caenorhabditis elegans GN=hpo-40 PE=1 SV=2 - [Q23647_CAEEL]	22.24	1	1
P49632	Ubiquitin-60S ribosomal protein L40 OS=Caenorhabditis elegans GN=ubq-2 PE=3 SV=2 - [RL40_CAEEL]	20.89	1	1
G5ED21	DNA-directed RNA polymerase subunit OS=Caenorhabditis elegans GN=rpoa-1 PE=1 SV=1 - [G5ED21_CAEEL]	20.76	1	1
